# Supplementary material for: Asymptomatic Vivax and Falciparum Parasitaemia with Helminth Co-Infection: Major Risk Factors for Anaemia in Early Life
Source: PLoS One. 2016 Aug 9;11(8):e0160917. doi: 10.1371/journal.pone.0160917 (PMC4978495; doi:10.1371/journal.pone.0160917)
Supplement: S1 Dataset — (XLSX) [file pone.0160917.s001.xlsx]

## Sheet: Data
indid	present	age	sexB	bednet	relat	suku	Ethnic	occup	pob	lowland	married	fever1m	pregnant	weightB	heightB	pregnow	muac	fever24	temp	alum	eggtotalum	trich	eggtottric	hookworm	eggtothw	others	eggtotx	g6pd	wbc	Hb	hct	Species	pct	gampct
IND1-4	1	0.666667	1	1	4	NONPAPUAN	3	TIDAK ADA	3	0	0	0	0	8.3	59	0	16	0	36.4	0	#NULL!	0	#NULL!	0	#NULL!	0	#NULL!	1	999	13.7	999	0	0	0
IND3-4	1	4.75	1	0	3	FAK-FAK	2	TIDAK ADA	2	1	0	0	0	30	107	0	20.5	0	35.8	0	#NULL!	0	#NULL!	0	#NULL!	0	#NULL!	1	999	13.5	999	0	0	0
IND4-7	1	3.58333	1	0	3	BIAK	2	TIDAK ADA	2	1	0	0	0	13.5	94	0	14	0	35.5	0	#NULL!	1	48	1	480	0	#NULL!	1	999	12.9	999	2	75	0
IND6-3	1	4	1	0	3	NONPAPUAN	3	TIDAK ADA	2	1	0	1	0	15.5	99.6	0	17.3	0	36.4	1	48	0	#NULL!	1	24	0	#NULL!	1	999	10.3	999	2	1650	37.5
IND8-3	1	0.166667	2	1	3	NONPAPUAN	3	TIDAK ADA	3	1	0	0	0	5	9999	0	16	0	36.3	0	#NULL!	0	#NULL!	0	#NULL!	0	#NULL!	9	999	999	999	0	0	0
IND9-4	1	2	1	0	4	JAYAPURA	2	TIDAK ADA	2	1	0	0	0	13.5	90.4	0	16	0	36.1	0	#NULL!	0	#NULL!	0	#NULL!	0	#NULL!	1	999	10.9	999	0	0	0
IND9-5	1	4	2	0	4	JAYAPURA	2	TIDAK ADA	2	1	0	0	0	12.5	93.3	0	14	0	36	0	#NULL!	0	#NULL!	0	#NULL!	0	#NULL!	1	999	11.5	999	0	0	0
IND13-6	1	3.33333	2	0	3	NONPAPUAN	3	TIDAK ADA	2	1	0	0	0	12	77	0	#NULL!	0	34.7	1	42864	0	#NULL!	0	#NULL!	0	#NULL!	1	999	7.8	999	2	1012.5	0
IND14-5	1	4	2	0	3	NONPAPUAN	3	TIDAK ADA	3	0	0	0	0	14	92.5	0	16	0	35	0	#NULL!	0	#NULL!	0	#NULL!	0	#NULL!	1	999	13.3	999	0	0	0
IND16-6	1	1.66667	1	0	3	NONPAPUAN	3	TIDAK ADA	2	1	0	0	0	10.5	84	0	14	0	36.5	1	1752	0	#NULL!	0	#NULL!	0	#NULL!	1	999	12.8	999	0	0	0
IND18-5	1	4	1	0	3	NONPAPUAN	3	TIDAK ADA	2	1	0	0	0	15.5	99.4	0	16.3	0	36.5	0	#NULL!	0	#NULL!	0	#NULL!	0	#NULL!	1	999	10.5	999	0	0	0
IND20-4	1	4	2	0	3	KAMORO	2	TIDAK ADA	2	1	0	0	0	19.5	102	0	16	0	36	0	#NULL!	0	#NULL!	0	#NULL!	0	#NULL!	1	999	11.2	999	0	0	0
IND23-4	1	4	1	0	3	KAMORO	2	TIDAK ADA	2	1	0	0	0	16.5	106.5	0	16	0	36.4	0	#NULL!	0	#NULL!	0	#NULL!	0	#NULL!	1	999	11.1	999	0	0	0
IND27-3	1	1.66667	1	1	3	SERUI	2	TIDAK ADA	2	1	0	0	0	8	76	0	13	0	35.6	0	#NULL!	0	#NULL!	0	#NULL!	0	#NULL!	9	999	999	999	0	0	0
IND28-2	1	3	1	1	3	NONPAPUAN	3	TIDAK ADA	2	1	0	0	0	15	95.8	0	15	0	35.3	0	#NULL!	0	#NULL!	0	#NULL!	0	#NULL!	1	999	12.2	999	0	0	0
IND29-3	1	4.66667	1	0	3	NONPAPUAN	3	TIDAK ADA	3	1	0	0	0	16.5	102	0	16.5	0	35.7	0	#NULL!	0	#NULL!	0	#NULL!	0	#NULL!	1	999	13.7	999	0	0	0
IND29-4	1	0.25	1	0	3	NONPAPUAN	3	TIDAK ADA	2	0	0	0	0	7.5	57	0	14	0	36.7	0	#NULL!	0	#NULL!	0	#NULL!	0	#NULL!	9	999	999	999	0	0	0
IND29-5	1	0.25	1	0	3	NONPAPUAN	3	TIDAK ADA	2	0	0	0	0	4	47	0	11	0	37.1	0	#NULL!	0	#NULL!	0	#NULL!	0	#NULL!	9	999	999	999	0	0	0
IND31-6	1	1.25	1	0	3	NONPAPUAN	3	TIDAK ADA	2	1	0	0	0	99	71.5	0	#NULL!	0	38.1	0	#NULL!	0	#NULL!	0	#NULL!	0	#NULL!	1	999	9.4	999	4	7050	0
IND35-4	1	3	2	0	3	NONPAPUAN	3	TIDAK ADA	2	1	0	0	0	12	89	0	16	0	36.1	0	#NULL!	0	#NULL!	0	#NULL!	0	#NULL!	1	999	13.3	999	0	0	0
IND37-3	1	2	1	0	3	NONPAPUAN	3	TIDAK ADA	2	1	0	0	0	11	83	0	17	0	36.1	0	#NULL!	0	#NULL!	0	#NULL!	0	#NULL!	1	999	13.5	999	0	0	0
IND38-5	1	2	2	0	3	NONPAPUAN	3	TIDAK ADA	3	1	0	0	0	9	77.5	0	14	0	37.1	0	#NULL!	0	#NULL!	0	#NULL!	0	#NULL!	1	999	12	999	0	0	0
IND39-3	1	2.5	1	0	3	NONPAPUAN	3	TIDAK ADA	2	1	0	0	0	14	97	0	19	0	36	0	#NULL!	0	#NULL!	0	#NULL!	0	#NULL!	1	999	14.2	999	0	0	0
IND39-4	1	0.75	1	0	3	NONPAPUAN	3	TIDAK ADA	2	0	0	0	0	10	70	0	17	0	36	0	#NULL!	0	#NULL!	0	#NULL!	0	#NULL!	9	999	999	999	0	0	0
IND40-6	1	4.25	2	1	3	NONPAPUAN	3	TIDAK ADA	2	1	0	0	0	15	99	0	18	0	36.4	0	#NULL!	0	#NULL!	0	#NULL!	0	#NULL!	1	999	13.5	999	0	0	0
IND41-5	1	3	1	0	3	NONPAPUAN	3	TIDAK ADA	3	1	0	0	0	10	88	0	14	0	36	0	#NULL!	0	#NULL!	0	#NULL!	0	#NULL!	1	999	12	999	0	0	0
IND42-4	1	2	1	0	3	NONPAPUAN	3	TIDAK ADA	2	1	0	0	0	12	90	0	15	0	36	0	#NULL!	0	#NULL!	0	#NULL!	0	#NULL!	1	999	13.2	999	0	0	0
IND46-3	1	1	1	0	3	BIAK	2	TIDAK ADA	2	1	0	0	0	9	74	0	#NULL!	0	36	0	#NULL!	0	#NULL!	0	#NULL!	0	#NULL!	1	999	10.5	999	0	0	0
IND47-3	0	2.5	1	0	3	NONPAPUAN	3	TIDAK ADA	2	1	0	0	0	99	9999	#NULL!	#NULL!	0	#NULL!	0	#NULL!	0	#NULL!	0	#NULL!	0	#NULL!	#NULL!	#NULL!	#NULL!	#NULL!	#NULL!	#NULL!	#NULL!
IND47-4	0	0.416667	2	0	3	NONPAPUAN	3	TIDAK ADA	2	0	0	0	0	99	9999	#NULL!	#NULL!	0	#NULL!	0	#NULL!	0	#NULL!	0	#NULL!	0	#NULL!	#NULL!	#NULL!	#NULL!	#NULL!	#NULL!	#NULL!	#NULL!
IND49-8	1	1.16667	2	0	4	JAYAPURA	2	TIDAK ADA	2	1	0	0	0	7.5	70	0	14	0	36.2	0	#NULL!	0	#NULL!	0	#NULL!	0	#NULL!	1	10.9	12	33.8	2	109	0
IND50-8	1	3	2	0	3	KAMORO	2	TIDAK ADA	2	1	0	0	0	13	94	0	#NULL!	0	36.1	0	#NULL!	0	#NULL!	0	#NULL!	0	#NULL!	1	7.6	12.9	35.7	2	760	0
IND51-7	1	3	2	0	3	NONPAPUAN	3	TIDAK ADA	2	1	0	0	0	14	95	0	15	0	35.9	1	72648	1	360	0	#NULL!	0	#NULL!	1	12.6	13.7	37.7	0	0	0
IND52-5	0	4	1	0	3	NONPAPUAN	3	TIDAK ADA	2	1	0	0	0	99	9999	#NULL!	#NULL!	0	#NULL!	0	#NULL!	0	#NULL!	0	#NULL!	0	#NULL!	#NULL!	#NULL!	#NULL!	#NULL!	#NULL!	#NULL!	#NULL!
IND52-6	1	2.41667	1	0	3	NONPAPUAN	3	TIDAK ADA	2	1	0	0	0	11	87	0	15	0	35.8	0	#NULL!	1	168	0	#NULL!	0	#NULL!	1	999	13.1	999	0	0	0
IND54-5	1	0.25	2	0	3	MONI	1	TIDAK ADA	2	1	0	0	0	8	65	0	#NULL!	0	36.1	0	#NULL!	1	24	0	#NULL!	0	#NULL!	1	999	10.1	999	0	0	0
IND55-3	1	3.33333	1	0	3	NONPAPUAN	3	PELAJAR	2	1	0	0	0	12	99.5	0	16	0	36	0	#NULL!	0	#NULL!	0	#NULL!	0	#NULL!	1	999	12.9	999	0	0	0
IND56-3	1	3	1	0	3	NONPAPUAN	3	TIDAK ADA	3	1	0	0	0	10.5	90	0	13.5	0	36.6	0	#NULL!	0	#NULL!	0	#NULL!	0	#NULL!	1	999	12.6	999	0	0	0
IND57-3	1	2	2	1	3	NONPAPUAN	3	TIDAK ADA	2	1	0	0	0	9	79.9	0	15	0	35.8	0	#NULL!	0	#NULL!	0	#NULL!	0	#NULL!	1	999	11.8	999	0	0	0
IND57-4	1	0.25	1	1	3	NONPAPUAN	3	TIDAK ADA	2	0	0	0	0	6	61	0	14	0	36.4	0	#NULL!	0	#NULL!	0	#NULL!	0	#NULL!	9	999	999	999	0	0	0
IND61-5	1	4	1	0	3	DANI	1	TIDAK ADA	2	1	0	0	0	21.5	105	0	19	0	36.3	0	#NULL!	0	#NULL!	0	#NULL!	0	#NULL!	1	999	12.2	999	0	0	0
IND62-4	0	2.91667	1	0	3	NONPAPUAN	3	TIDAK ADA	3	1	0	0	0	99	9999	#NULL!	#NULL!	0	#NULL!	0	#NULL!	0	#NULL!	0	#NULL!	0	#NULL!	#NULL!	#NULL!	#NULL!	#NULL!	#NULL!	#NULL!	#NULL!
IND64-4	1	3	2	0	3	NONPAPUAN	3	TIDAK ADA	2	1	0	0	0	13	89	0	13	0	36.2	0	#NULL!	0	#NULL!	0	#NULL!	0	#NULL!	1	999	18.5	999	0	0	0
IND71-4	1	4	2	0	3	NONPAPUAN	3	TIDAK ADA	3	1	0	0	0	14	98.5	0	#NULL!	0	35.9	0	#NULL!	0	#NULL!	0	#NULL!	0	#NULL!	1	999	12	999	0	0	0
IND71-5	1	2	1	0	3	NONPAPUAN	3	TIDAK ADA	2	1	0	0	0	11	92	0	16	0	36	0	#NULL!	0	#NULL!	0	#NULL!	0	#NULL!	1	999	12.5	999	0	0	0
IND72-6	1	3	2	1	3	DANI	1	TIDAK ADA	1	1	0	0	0	14	93.2	0	15.5	0	36	0	#NULL!	0	#NULL!	0	#NULL!	0	#NULL!	1	999	12.9	999	0	0	0
IND73-4	1	0.583333	1	1	3	NONPAPUAN	3	TIDAK ADA	2	0	0	0	0	7	61	0	13	0	37.1	0	#NULL!	0	#NULL!	0	#NULL!	0	#NULL!	1	999	10.2	999	0	0	0
IND74-3	1	1.33333	1	0	3	NONPAPUAN	3	TIDAK ADA	2	0	0	0	0	9.5	81	0	15	0	35.9	0	#NULL!	0	#NULL!	0	#NULL!	0	#NULL!	1	999	12.1	999	0	0	0
IND75-3	1	2.08333	2	0	3	BIAK	2	TIDAK ADA	2	1	0	0	0	8.5	77	0	13	0	36	0	#NULL!	0	#NULL!	0	#NULL!	0	#NULL!	1	999	12.1	999	0	0	0
IND77-3	1	2	2	0	3	AMUNGME	1	TIDAK ADA	2	1	0	0	0	13	84	0	16	0	35.7	0	#NULL!	0	#NULL!	0	#NULL!	0	#NULL!	1	999	10.7	999	0	0	0
IND78-5	1	3.58333	1	0	3	PANIAI	1	TIDAK ADA	2	1	0	0	0	11.5	88	0	16	0	36	1	912	0	#NULL!	0	#NULL!	0	#NULL!	1	999	11.6	999	0	0	0
IND78-6	1	1	1	0	3	PANIAI	1	TIDAK ADA	2	1	0	0	0	6	70	0	14	0	35	0	#NULL!	0	#NULL!	0	#NULL!	0	#NULL!	1	999	12.4	999	0	0	0
IND79-4	1	1.66667	1	0	3	NONPAPUAN	3	TIDAK ADA	2	1	0	0	0	9.5	81	0	14	0	35.1	0	#NULL!	0	#NULL!	0	#NULL!	0	#NULL!	1	999	13.5	999	0	0	0
IND82-4	1	3	1	0	3	AMUNGME	1	TIDAK ADA	1	1	0	0	0	15.5	92	0	14	0	36.9	0	#NULL!	0	#NULL!	0	#NULL!	0	#NULL!	1	999	10	999	0	0	0
IND83-5	1	4	2	0	3	AMUNGME	1	TIDAK ADA	2	1	0	0	0	14	96	0	14.5	0	36.1	0	#NULL!	0	#NULL!	0	#NULL!	0	#NULL!	1	999	11.4	999	0	0	0
IND83-6	1	4	2	0	3	AMUNGME	1	TIDAK ADA	2	1	0	0	0	19.5	106	0	15	0	37	0	#NULL!	0	#NULL!	0	#NULL!	0	#NULL!	1	999	11.9	999	0	0	0
IND84-3	1	3	2	0	3	AMUNGME	1	TIDAK ADA	2	1	0	0	0	11	83	0	14	0	34.8	1	3120	0	#NULL!	0	#NULL!	0	#NULL!	1	999	20.9	999	0	0	0
IND85-10	0	3.41667	1	0	4	AMUNGME	1	TIDAK ADA	2	1	0	0	0	99	9999	#NULL!	#NULL!	0	#NULL!	0	#NULL!	0	#NULL!	0	#NULL!	0	#NULL!	#NULL!	#NULL!	#NULL!	#NULL!	#NULL!	#NULL!	#NULL!
IND85-9	0	4	2	0	4	AMUNGME	1	TIDAK ADA	2	1	0	0	0	99	9999	#NULL!	#NULL!	0	#NULL!	0	#NULL!	0	#NULL!	0	#NULL!	0	#NULL!	#NULL!	#NULL!	#NULL!	#NULL!	#NULL!	#NULL!	#NULL!
IND86-6	1	3	2	0	3	AMUNGME	1	TIDAK ADA	2	1	0	0	0	14.5	118	0	16	0	36	0	#NULL!	0	#NULL!	0	#NULL!	0	#NULL!	1	999	14.3	999	0	0	0
IND86-7	1	2	2	0	3	AMUNGME	1	TIDAK ADA	2	1	0	0	0	12	88.5	0	16	0	35	1	31608	1	2256	0	#NULL!	0	#NULL!	1	999	17.8	999	0	0	0
IND91-6	0	4	1	0	3	AMUNGME	1	TIDAK ADA	2	1	0	0	0	99	9999	#NULL!	#NULL!	0	#NULL!	0	#NULL!	0	#NULL!	0	#NULL!	0	#NULL!	#NULL!	#NULL!	#NULL!	#NULL!	#NULL!	#NULL!	#NULL!
IND92-4	1	2	2	0	3	AMUNGME	1	TIDAK ADA	2	1	0	0	0	13.5	94	0	16	0	35.9	1	169728	1	744	0	#NULL!	0	#NULL!	1	999	11.6	999	0	0	0
IND94-5	1	2	2	0	3	AMUNGME	1	TIDAK ADA	2	1	0	0	0	12	91	0	16	0	35.7	0	#NULL!	0	#NULL!	0	#NULL!	0	#NULL!	1	999	12.2	999	0	0	0
IND95-6	1	3	1	0	3	AMUNGME	1	TIDAK ADA	1	1	0	0	0	15	97	0	#NULL!	0	#NULL!	0	#NULL!	0	#NULL!	0	#NULL!	0	#NULL!	9	999	999	999	0	0	0
IND97-4	1	2	1	0	3	MERAUKE	2	TIDAK ADA	2	1	0	0	0	11	90	0	13	0	35.6	0	#NULL!	0	#NULL!	0	#NULL!	0	#NULL!	1	999	14.7	999	0	0	0
IND97-5	1	0.583333	2	0	3	MERAUKE	2	TIDAK ADA	2	0	0	0	0	6.7	9999	0	12	0	36.2	0	#NULL!	0	#NULL!	0	#NULL!	0	#NULL!	1	999	10.2	999	0	0	0
IND98-5	1	4	1	1	3	AMUNGME	1	PELAJAR	2	1	0	0	0	15.5	98	0	14	0	36	1	216	1	888	1	504	0	#NULL!	1	9.9	13	37.3	0	0	0
IND99-3	1	3	2	0	3	AMUNGME	1	TIDAK ADA	2	1	0	0	0	13	94	0	14	0	35.7	0	#NULL!	0	#NULL!	0	#NULL!	0	#NULL!	1	999	11.1	999	0	0	0
IND99-4	1	0.25	2	0	3	AMUNGME	1	TIDAK ADA	2	0	0	0	0	7	51	0	14	0	36.2	0	#NULL!	0	#NULL!	0	#NULL!	0	#NULL!	9	999	999	999	0	0	0
IND102-4	1	2	1	0	3	AMUNGME	1	TIDAK ADA	2	1	0	0	0	12.5	78	0	#NULL!	0	36	0	#NULL!	0	#NULL!	0	#NULL!	0	#NULL!	1	6.8	12.4	35.5	2	5712	0
IND102-5	1	1	2	0	3	AMUNGME	1	TIDAK ADA	2	1	0	0	0	9	75	0	14	0	36	0	#NULL!	0	#NULL!	0	#NULL!	0	#NULL!	1	999	10.9	999	0	0	0
IND103-3	1	1.5	2	0	3	AMUNGME	1	TIDAK ADA	2	1	0	0	0	12	65	0	13	0	36	0	#NULL!	0	#NULL!	0	#NULL!	0	#NULL!	1	999	7.7	999	0	0	0
IND104-5	1	1	2	0	3	AMUNGME	1	TIDAK ADA	2	1	0	0	0	9	75	0	13.5	0	36	0	#NULL!	0	#NULL!	0	#NULL!	0	#NULL!	1	999	8.9	999	0	0	0
IND105-3	1	4	2	0	3	AMUNGME	1	TIDAK ADA	1	0	0	0	0	13.5	105	0	#NULL!	0	36.1	0	#NULL!	0	#NULL!	0	#NULL!	0	#NULL!	1	999	11.9	999	0	0	0
IND107-6	1	4	2	1	3	AMUNGME	1	TIDAK ADA	2	1	0	0	0	13	91.5	0	16	0	36	0	#NULL!	0	#NULL!	0	#NULL!	0	#NULL!	1	999	12	999	0	0	0
IND110-3	0	4.25	2	0	3	NONPAPUAN	3	TIDAK ADA	2	1	0	0	0	99	9999	#NULL!	#NULL!	0	#NULL!	0	#NULL!	0	#NULL!	0	#NULL!	0	#NULL!	#NULL!	#NULL!	#NULL!	#NULL!	#NULL!	#NULL!	#NULL!
IND110-4	0	2.91667	1	0	3	NONPAPUAN	3	TIDAK ADA	2	1	0	0	0	99	9999	#NULL!	#NULL!	0	#NULL!	0	#NULL!	0	#NULL!	0	#NULL!	0	#NULL!	#NULL!	#NULL!	#NULL!	#NULL!	#NULL!	#NULL!	#NULL!
IND112-3	0	3	1	0	3	AMUNGME	1	TIDAK ADA	2	1	0	0	0	99	9999	#NULL!	#NULL!	0	#NULL!	0	#NULL!	0	#NULL!	0	#NULL!	0	#NULL!	#NULL!	#NULL!	#NULL!	#NULL!	#NULL!	#NULL!	#NULL!
IND112-4	0	1.58333	2	0	3	AMUNGME	1	TIDAK ADA	2	1	0	0	0	99	9999	#NULL!	#NULL!	0	#NULL!	0	#NULL!	0	#NULL!	0	#NULL!	0	#NULL!	#NULL!	#NULL!	#NULL!	#NULL!	#NULL!	#NULL!	#NULL!
IND112-5	0	0.0833333	2	0	3	AMUNGME	1	TIDAK ADA	2	1	0	0	0	99	9999	#NULL!	#NULL!	0	#NULL!	0	#NULL!	0	#NULL!	0	#NULL!	0	#NULL!	#NULL!	#NULL!	#NULL!	#NULL!	#NULL!	#NULL!	#NULL!
IND113-6	1	2	1	0	3	AMUNGME	1	TIDAK ADA	2	1	0	0	0	12.5	80.9	0	17	0	36	0	#NULL!	0	#NULL!	0	#NULL!	0	#NULL!	1	999	9.7	999	0	0	0
IND113-7	1	0.583333	2	0	3	AMUNGME	1	TIDAK ADA	2	0	0	0	0	9	67	0	16	0	35	0	#NULL!	0	#NULL!	0	#NULL!	0	#NULL!	9	999	999	999	0	0	0
IND119-9	1	3	2	1	3	NDUGA	1	TIDAK ADA	2	1	0	0	0	12.5	88	0	15	0	35.1	0	#NULL!	0	#NULL!	0	#NULL!	0	#NULL!	1	999	15.4	999	0	0	0
IND120-5	1	0.0833333	1	0	4	AMUNGME	1	TIDAK ADA	2	0	0	0	0	5	51	0	13	0	36	0	#NULL!	0	#NULL!	1	1584	0	#NULL!	9	999	999	999	0	0	0
IND122-3	1	3	1	0	3	AMUNGME	1	TIDAK ADA	2	1	0	0	0	15	9999	0	16	0	#NULL!	0	#NULL!	0	#NULL!	0	#NULL!	0	#NULL!	1	999	15.2	999	0	0	0
IND124-5	1	1	2	0	3	NONPAPUAN	3	TIDAK ADA	2	1	0	0	0	8	71	0	14	0	36	0	#NULL!	0	#NULL!	0	#NULL!	0	#NULL!	9	999	999	999	0	0	0
IND125-4	1	0.0833333	2	0	3	NONPAPUAN	3	TIDAK ADA	2	0	0	0	0	4	51	0	14	0	#NULL!	0	#NULL!	0	#NULL!	0	#NULL!	0	#NULL!	9	999	999	999	2	3825	0
IND128-3	1	4	2	0	3	NONPAPUAN	3	TIDAK ADA	2	1	0	0	0	9	85	0	12.5	0	35.8	0	#NULL!	0	#NULL!	0	#NULL!	0	#NULL!	1	999	12.7	999	0	0	0
IND128-4	1	2	2	0	3	NONPAPUAN	3	TIDAK ADA	2	1	0	1	0	9	76	0	13	0	36.6	0	#NULL!	0	#NULL!	0	#NULL!	0	#NULL!	1	999	8.3	999	0	0	0
IND132-7	1	4	1	0	3	NONPAPUAN	3	TIDAK ADA	2	1	0	0	0	14	105	0	18	0	36.5	0	#NULL!	0	#NULL!	0	#NULL!	0	#NULL!	1	999	12.6	999	0	0	0
IND132-8	1	0.75	1	0	3	NONPAPUAN	3	TIDAK ADA	2	0	0	0	0	8	63	0	14	0	35	0	#NULL!	0	#NULL!	0	#NULL!	0	#NULL!	9	999	999	999	0	0	0
IND135-3	1	1	1	1	3	AMUNGME	1	TIDAK ADA	2	1	0	0	0	9	65	0	13	0	36	0	#NULL!	0	#NULL!	0	#NULL!	0	#NULL!	1	999	8.8	999	0	0	0
IND135-4	1	2	1	1	3	AMUNGME	1	TIDAK ADA	2	1	0	0	0	12	102	0	15	0	36	0	#NULL!	1	648	0	#NULL!	0	#NULL!	1	999	11.3	999	0	0	0
IND139-3	1	3	1	0	3	NONPAPUAN	3	TIDAK ADA	2	1	0	0	0	11.5	75	0	13.5	0	36.4	0	#NULL!	0	#NULL!	0	#NULL!	0	#NULL!	1	999	9.9	999	1	3525	1725
IND141-3	1	3.83333	1	0	3	NONPAPUAN	3	TIDAK ADA	2	1	0	0	0	12.5	95.5	0	15.5	0	36	0	#NULL!	0	#NULL!	0	#NULL!	0	#NULL!	1	999	12.2	999	0	0	0
IND141-4	1	1.91667	2	0	3	NONPAPUAN	3	TIDAK ADA	2	1	0	0	0	9	82	0	15	0	36.8	0	#NULL!	0	#NULL!	0	#NULL!	0	#NULL!	1	999	10.6	999	0	0	0
IND142-3	1	1	1	0	3	NONPAPUAN	3	TIDAK ADA	2	1	0	0	0	8	66.5	0	15	0	36.2	0	#NULL!	0	#NULL!	0	#NULL!	0	#NULL!	1	999	9.5	999	0	0	0
IND144-3	1	3.83333	1	0	3	NONPAPUAN	3	TIDAK ADA	2	1	0	0	0	14.5	96	0	17.5	0	36.1	0	#NULL!	0	#NULL!	0	#NULL!	0	#NULL!	1	999	15.9	999	0	0	0
IND144-4	0	1.41667	2	0	3	NONPAPUAN	3	TIDAK ADA	2	1	0	0	0	99	9999	#NULL!	#NULL!	0	#NULL!	0	#NULL!	0	#NULL!	0	#NULL!	0	#NULL!	#NULL!	#NULL!	#NULL!	#NULL!	#NULL!	#NULL!	#NULL!
IND146-9	1	3	1	1	3	SORONG	2	TIDAK ADA	2	1	0	0	0	12.5	99	0	16	0	36	0	#NULL!	0	#NULL!	0	#NULL!	0	#NULL!	1	999	11.6	999	2	150	0
IND148-3	1	2.58333	2	0	3	NONPAPUAN	3	TIDAK ADA	2	1	0	0	0	11	87	0	15	0	35	0	#NULL!	0	#NULL!	0	#NULL!	0	#NULL!	1	999	13.7	999	0	0	0
IND150-5	1	1.91667	1	0	3	NONPAPUAN	3	TIDAK ADA	2	1	0	0	0	9.5	75	0	15	0	36.2	0	#NULL!	0	#NULL!	0	#NULL!	0	#NULL!	1	999	11.9	999	0	0	0
IND151-3	1	3.66667	1	0	3	NONPAPUAN	3	TIDAK ADA	2	1	0	0	0	12.5	79	0	14	0	36	0	#NULL!	0	#NULL!	0	#NULL!	0	#NULL!	1	999	12.7	999	0	0	0
IND152-3	1	4	2	0	3	NONPAPUAN	3	TIDAK ADA	2	1	0	0	0	14	100	0	15	0	36.1	1	4800	1	48	0	#NULL!	0	#NULL!	1	999	11.4	999	0	0	0
IND152-4	1	1.5	2	0	3	NONPAPUAN	3	TIDAK ADA	2	1	0	0	0	9	77	0	14	0	36.4	0	#NULL!	0	#NULL!	0	#NULL!	0	#NULL!	1	999	10.9	999	0	0	0
IND159-6	1	4	1	0	4	NONPAPUAN	3	TIDAK ADA	2	1	0	0	0	17.5	100.9	0	20	0	36	0	#NULL!	0	#NULL!	0	#NULL!	0	#NULL!	1	999	12.4	999	0	0	0
IND159-7	1	3	2	0	4	NONPAPUAN	3	TIDAK ADA	2	1	0	0	0	12	90	0	17	0	36.9	1	9648	0	#NULL!	0	#NULL!	0	#NULL!	1	999	15.1	999	0	0	0
IND159-8	1	2	1	0	4	NONPAPUAN	3	TIDAK ADA	2	1	0	0	0	10	80	0	16	0	36	1	1560	0	#NULL!	1	72	0	#NULL!	1	999	9.6	999	0	0	0
IND161-7	1	2	2	1	3	NONPAPUAN	3	TIDAK ADA	2	1	0	0	0	8.5	82	0	12.5	0	37.4	0	#NULL!	0	#NULL!	0	#NULL!	0	#NULL!	1	999	10.5	999	2	2250	0
IND162-4	1	4	2	1	3	DAMAL	1	TIDAK ADA	1	1	0	0	0	16	96	0	15.5	0	36.4	0	#NULL!	0	#NULL!	0	#NULL!	0	#NULL!	1	999	10.6	999	0	0	0
IND162-5	1	0.25	2	1	4	DAMAL	1	TIDAK ADA	2	0	0	0	0	2.5	48	0	14	0	36.5	0	#NULL!	0	#NULL!	0	#NULL!	0	#NULL!	9	999	999	999	0	0	0
IND163-5	1	3	2	1	3	NONPAPUAN	3	TIDAK ADA	2	1	0	0	0	13.5	102.5	0	#NULL!	0	36.5	0	#NULL!	0	#NULL!	0	#NULL!	0	#NULL!	1	999	16	999	0	0	0
IND167-6	1	4	2	0	3	NONPAPUAN	3	TIDAK ADA	2	1	0	0	0	11.5	95.5	0	14.5	0	36.5	0	#NULL!	0	#NULL!	0	#NULL!	0	#NULL!	1	999	14.7	999	0	0	0
IND169-3	1	1.5	2	1	3	NONPAPUAN	3	TIDAK ADA	3	1	0	0	0	9	75	0	16	0	35.9	0	#NULL!	0	#NULL!	0	#NULL!	0	#NULL!	1	999	15.4	999	0	0	0
IND170-4	1	2.16667	1	0	3	NONPAPUAN	3	TIDAK ADA	3	1	0	0	0	11	83	0	17	0	35	1	11304	0	#NULL!	0	#NULL!	0	#NULL!	1	999	13.4	999	0	0	0
IND172-7	1	3	2	0	3	NONPAPUAN	3	TIDAK ADA	2	1	0	0	0	14	92	0	#NULL!	0	35.5	0	#NULL!	0	#NULL!	0	#NULL!	0	#NULL!	1	999	13.4	999	0	0	0
IND172-8	1	2	2	0	4	NONPAPUAN	3	TIDAK ADA	2	1	0	0	0	11	9999	0	#NULL!	0	#NULL!	0	#NULL!	0	#NULL!	0	#NULL!	0	#NULL!	1	999	12.6	999	0	0	0
IND172-9	1	1	2	0	4	NONPAPUAN	3	TIDAK ADA	2	1	0	0	0	6	70	0	12	0	35.4	0	#NULL!	0	#NULL!	0	#NULL!	0	#NULL!	1	999	13	999	0	0	0
IND174-5	1	4	1	0	3	NONPAPUAN	3	TIDAK ADA	2	1	0	0	0	14	93	0	#NULL!	0	36.1	0	#NULL!	0	#NULL!	0	#NULL!	0	#NULL!	1	999	12.1	999	0	0	0
IND174-6	1	1	2	0	3	NONPAPUAN	3	TIDAK ADA	2	1	0	0	0	9	72	0	16	0	35.9	0	#NULL!	0	#NULL!	0	#NULL!	0	#NULL!	1	999	12.6	999	0	0	0
IND176-3	1	0.166667	2	0	3	NONPAPUAN	3	TIDAK ADA	2	0	0	0	0	5	60	0	10.5	0	36.7	0	#NULL!	0	#NULL!	0	#NULL!	0	#NULL!	1	999	11	999	0	0	0
IND177-5	1	1.5	1	0	3	AMUNGME	1	TIDAK ADA	2	1	0	0	0	12.5	75	0	13	0	35.5	0	#NULL!	0	#NULL!	0	#NULL!	0	#NULL!	1	999	11.6	999	0	0	0
IND177-7	1	1.5	2	0	3	AMUNGME	1	TIDAK ADA	2	1	0	0	0	9.5	77	0	12	0	36	1	2040	0	#NULL!	0	#NULL!	0	#NULL!	1	999	9.9	999	0	0	0
IND178-7	1	4	1	0	3	NONPAPUAN	3	PELAJAR	2	1	0	0	0	15	106	0	15	0	37.1	1	1824	0	#NULL!	0	#NULL!	0	#NULL!	1	999	13.2	999	0	0	0
IND179-5	0	4	2	0	3	NONPAPUAN	3	TIDAK ADA	2	1	0	0	0	99	9999	#NULL!	#NULL!	0	#NULL!	0	#NULL!	0	#NULL!	0	#NULL!	0	#NULL!	#NULL!	#NULL!	#NULL!	#NULL!	#NULL!	#NULL!	#NULL!
IND181-7	0	4	1	0	3	SERUI	2	TIDAK ADA	2	1	0	0	0	99	9999	#NULL!	#NULL!	0	#NULL!	0	#NULL!	0	#NULL!	0	#NULL!	0	#NULL!	#NULL!	#NULL!	#NULL!	#NULL!	#NULL!	#NULL!	#NULL!
IND182-11	1	0.25	1	1	3	NONPAPUAN	3	TIDAK ADA	3	0	0	0	0	6	56	0	14	0	36	0	#NULL!	0	#NULL!	0	#NULL!	0	#NULL!	9	999	999	999	0	0	0
IND182-12	1	0.166667	2	1	3	NONPAPUAN	3	TIDAK ADA	2	0	0	0	0	4.5	49	0	12	0	36	0	#NULL!	0	#NULL!	0	#NULL!	0	#NULL!	9	999	999	999	1	150	0
IND182-3	1	1.58333	2	1	3	NONPAPUAN	3	TIDAK ADA	3	0	0	0	0	8	73	0	12.5	0	36	1	17928	1	408	0	#NULL!	0	#NULL!	1	999	16.5	999	0	0	0
IND182-4	1	4	1	1	3	NONPAPUAN	3	TIDAK ADA	3	0	0	0	0	14.5	102	0	#NULL!	0	36.5	0	#NULL!	0	#NULL!	0	#NULL!	0	#NULL!	1	999	11.7	999	0	0	0
IND182-6	1	2	2	1	3	NONPAPUAN	3	TIDAK ADA	2	1	0	0	0	9.5	80	0	13.5	0	36.7	1	30336	1	120	0	#NULL!	0	#NULL!	1	999	7.1	999	5	1350	0
IND182-7	1	2	2	1	3	NONPAPUAN	3	TIDAK ADA	2	1	0	0	0	10.5	84	0	14.5	0	35.6	0	#NULL!	0	#NULL!	0	#NULL!	0	#NULL!	1	999	8.9	999	0	0	0
IND184-7	1	3	2	0	3	NONPAPUAN	3	TIDAK ADA	3	1	0	0	0	13.5	88	0	16	0	36.4	0	#NULL!	0	#NULL!	0	#NULL!	0	#NULL!	1	999	12.3	999	0	0	0
IND185-5	1	1.58333	2	0	3	SERUI	2	TIDAK ADA	2	1	0	0	0	9.5	79	0	15	0	36.8	0	#NULL!	0	#NULL!	0	#NULL!	0	#NULL!	1	999	10.7	999	0	0	0
IND190-4	1	3.66667	2	0	3	NONPAPUAN	3	TIDAK ADA	2	1	0	0	0	14.5	93.9	0	18	0	36.4	0	#NULL!	0	#NULL!	0	#NULL!	0	#NULL!	1	999	12.4	999	0	0	0
IND191-6	1	1.25	2	0	3	JAYAPURA	2	TIDAK ADA	2	1	0	0	0	11	72	0	14	0	36	0	#NULL!	0	#NULL!	0	#NULL!	0	#NULL!	9	999	999	999	0	0	0
IND192-4	1	2.5	2	1	4	NONPAPUAN	3	TIDAK ADA	1	1	0	0	0	11.5	88	0	14	0	36	0	#NULL!	0	#NULL!	0	#NULL!	0	#NULL!	1	999	13.1	999	0	0	0
IND193-3	1	0.0833333	1	0	3	BIAK	2	TIDAK ADA	2	0	0	0	0	3.5	46	0	10	0	36.3	0	#NULL!	0	#NULL!	0	#NULL!	0	#NULL!	9	999	999	999	0	0	0
IND193-6	1	4	1	0	3	BIAK	2	TIDAK ADA	2	1	0	0	0	13	98.5	0	13.5	0	35.8	0	#NULL!	0	#NULL!	0	#NULL!	0	#NULL!	1	999	17.1	999	0	0	0
IND194-3	1	1.58333	1	1	3	SERUI	2	TIDAK ADA	2	0	0	0	0	10	80	0	13.5	0	36	0	#NULL!	0	#NULL!	0	#NULL!	0	#NULL!	1	999	11.6	999	0	0	0
IND194-4	1	1.58333	2	1	3	SERUI	2	TIDAK ADA	2	0	0	0	0	10	76	0	13	0	36	0	#NULL!	0	#NULL!	0	#NULL!	0	#NULL!	1	999	12.1	999	0	0	0
IND196-5	1	1.58333	2	1	3	NONPAPUAN	3	TIDAK ADA	2	1	0	0	0	8.5	72	0	14	0	36.1	0	#NULL!	0	#NULL!	0	#NULL!	0	#NULL!	1	999	15.3	999	0	0	0
IND197-3	1	3.41667	2	1	3	NONPAPUAN	3	TIDAK ADA	2	1	0	0	0	10.5	88.6	0	14	0	36.1	1	21576	1	120	0	#NULL!	0	#NULL!	9	999	999	999	0	0	0
IND199-6	1	4	1	0	3	NONPAPUAN	3	TIDAK ADA	2	1	0	0	0	14.5	88	0	16	0	36.6	0	#NULL!	0	#NULL!	0	#NULL!	0	#NULL!	1	999	13.1	999	0	0	0
IND199-7	1	1.58333	1	0	3	NONPAPUAN	3	TIDAK ADA	2	1	0	0	0	10.5	73	0	14	0	36.5	0	#NULL!	0	#NULL!	0	#NULL!	0	#NULL!	1	999	11.9	999	0	0	0
IND200-4	1	1	1	1	3	NONPAPUAN	3	TIDAK ADA	2	1	0	0	0	10	73	0	16	0	35.6	0	#NULL!	0	#NULL!	0	#NULL!	0	#NULL!	1	999	13.3	999	0	0	0
IND201-7	1	2	1	0	4	KAMORO	2	TIDAK ADA	2	1	0	0	0	13	87	0	15	0	36	0	#NULL!	0	#NULL!	0	#NULL!	0	#NULL!	1	999	7.5	999	0	0	0
IND202-4	1	2.5	1	0	3	NONPAPUAN	3	TIDAK ADA	2	1	0	0	0	11	92	0	17	0	36.2	0	#NULL!	0	#NULL!	0	#NULL!	0	#NULL!	1	6.6	13.5	39.8	0	0	0
IND203-8	1	4	1	0	3	NONPAPUAN	3	TIDAK ADA	2	1	0	0	0	16	105	0	18	0	36.4	0	#NULL!	0	#NULL!	0	#NULL!	0	#NULL!	1	999	11.7	999	0	0	0
IND203-9	1	2	1	0	3	NONPAPUAN	3	TIDAK ADA	2	1	0	0	0	10	97	0	15	0	36.5	0	#NULL!	0	#NULL!	0	#NULL!	0	#NULL!	1	999	11.6	999	0	0	0
IND205-4	0	2.41667	1	0	3	NONPAPUAN	3	PELAJAR	2	1	0	0	0	99	9999	#NULL!	#NULL!	0	#NULL!	0	#NULL!	0	#NULL!	0	#NULL!	0	#NULL!	#NULL!	#NULL!	#NULL!	#NULL!	#NULL!	#NULL!	#NULL!
IND206-4	0	0.416667	2	0	3	NONPAPUAN	3	TIDAK ADA	2	0	0	0	0	99	9999	#NULL!	#NULL!	0	#NULL!	0	#NULL!	0	#NULL!	0	#NULL!	0	#NULL!	#NULL!	#NULL!	#NULL!	#NULL!	#NULL!	#NULL!	#NULL!
IND207-3	1	0.333333	1	0	3	NONPAPUAN	3	TIDAK ADA	2	0	0	0	0	6.9	60	0	15	0	36	0	#NULL!	0	#NULL!	0	#NULL!	0	#NULL!	1	999	11.5	999	0	0	0
IND208-4	1	3	1	0	3	NONPAPUAN	3	TIDAK ADA	2	1	0	0	0	11	97	0	13.5	0	36	0	#NULL!	0	#NULL!	0	#NULL!	0	#NULL!	1	999	12.1	999	0	0	0
IND208-5	1	0.583333	1	0	3	NONPAPUAN	3	TIDAK ADA	2	0	0	0	0	8	66	0	14	0	36.2	0	#NULL!	0	#NULL!	0	#NULL!	0	#NULL!	1	999	11.5	999	0	0	0
IND210-3	1	3.5	1	0	3	NONPAPUAN	3	TIDAK ADA	2	1	0	0	0	15	99	0	16	0	36	0	#NULL!	0	#NULL!	0	#NULL!	0	#NULL!	1	7.6	11.4	34.1	0	0	0
IND212-3	1	0.916667	2	0	3	NONPAPUAN	3	TIDAK ADA	3	0	0	0	0	9	70	0	17	0	36.3	0	#NULL!	0	#NULL!	0	#NULL!	0	#NULL!	1	999	10.3	999	0	0	0
IND215-3	1	2	2	0	3	NONPAPUAN	3	TIDAK ADA	2	1	0	0	0	9	73	0	15	0	36	0	#NULL!	0	#NULL!	0	#NULL!	0	#NULL!	1	999	11	999	0	0	0
IND216-4	1	1.41667	2	0	3	NONPAPUAN	3	TIDAK ADA	2	1	0	0	0	7.5	75	0	#NULL!	0	36.1	0	#NULL!	0	#NULL!	0	#NULL!	0	#NULL!	1	999	9.2	999	0	0	0
IND217-3	1	2	2	1	4	SORONG	2	TIDAK ADA	2	1	0	0	0	10.5	76	0	14	0	36	0	#NULL!	0	#NULL!	0	#NULL!	0	#NULL!	1	10.2	12.8	39.6	0	0	0
IND218-4	1	1.66667	2	0	3	NONPAPUAN	3	TIDAK ADA	2	1	0	0	0	9	78	0	14	0	36	0	#NULL!	0	#NULL!	0	#NULL!	0	#NULL!	#NULL!	#NULL!	#NULL!	#NULL!	#NULL!	#NULL!	#NULL!
IND218-5	0	0.333333	2	0	3	NONPAPUAN	3	TIDAK ADA	2	1	0	0	0	99	9999	#NULL!	#NULL!	0	#NULL!	0	#NULL!	0	#NULL!	0	#NULL!	0	#NULL!	#NULL!	#NULL!	#NULL!	#NULL!	#NULL!	#NULL!	#NULL!
IND219-3	1	2	2	0	4	KAMORO	2	TIDAK ADA	2	1	0	0	0	10	78	0	14	0	36	0	#NULL!	0	#NULL!	0	#NULL!	0	#NULL!	1	999	11.4	999	0	0	0
IND219-4	0	0.75	2	0	4	KAMORO	2	TIDAK ADA	2	0	0	0	0	99	9999	#NULL!	#NULL!	0	#NULL!	0	#NULL!	0	#NULL!	0	#NULL!	0	#NULL!	#NULL!	#NULL!	#NULL!	#NULL!	#NULL!	#NULL!	#NULL!
IND222-4	1	4	2	0	4	NONPAPUAN	3	TIDAK ADA	2	1	0	0	0	15	99	0	16	0	36	0	#NULL!	0	#NULL!	0	#NULL!	0	#NULL!	1	7.3	11.7	36.8	0	0	0
IND222-5	1	2	1	0	4	NONPAPUAN	3	TIDAK ADA	2	1	0	0	0	8.5	77	0	14	0	36.2	0	#NULL!	0	#NULL!	0	#NULL!	0	#NULL!	1	999	11.6	999	0	0	0
IND223-5	1	3.41667	1	0	4	NONPAPUAN	3	TIDAK ADA	3	0	0	0	0	11	85	0	15	0	36	0	#NULL!	0	#NULL!	0	#NULL!	0	#NULL!	1	999	8.1	999	0	0	0
IND224-2	0	0.416667	1	0	4	KAMORO	2	TIDAK ADA	2	0	0	0	0	99	9999	#NULL!	#NULL!	0	#NULL!	0	#NULL!	0	#NULL!	0	#NULL!	0	#NULL!	#NULL!	#NULL!	#NULL!	#NULL!	#NULL!	#NULL!	#NULL!
IND225-7	1	4	1	1	3	NONPAPUAN	3	TIDAK ADA	2	1	0	0	0	15.5	120	0	16	0	36	0	#NULL!	0	#NULL!	0	#NULL!	0	#NULL!	1	999	12.6	999	0	0	0
IND226-6	1	1.5	2	0	3	SERUI	2	TIDAK ADA	2	1	0	0	0	6.5	88	0	15	0	36.3	0	#NULL!	0	#NULL!	0	#NULL!	0	#NULL!	9	999	999	999	0	0	0
IND227-3	0	0.416667	1	0	3	JAYAPURA	2	TIDAK ADA	2	0	0	0	0	99	9999	#NULL!	#NULL!	0	#NULL!	0	#NULL!	0	#NULL!	0	#NULL!	0	#NULL!	#NULL!	#NULL!	#NULL!	#NULL!	#NULL!	#NULL!	#NULL!
IND228-3	1	4	2	0	3	NONPAPUAN	3	TIDAK ADA	2	1	0	0	0	13	108	0	18	0	36.2	0	#NULL!	0	#NULL!	0	#NULL!	0	#NULL!	2	999	12.6	999	0	0	0
IND228-4	1	2	2	0	3	NONPAPUAN	3	TIDAK ADA	2	1	0	0	0	10	70	0	15	0	36	1	11400	1	360	0	#NULL!	0	#NULL!	9	999	999	999	0	0	0
IND232-6	1	1.5	2	0	3	DANI	1	TIDAK ADA	2	1	0	0	0	9.5	73	0	15	0	36	0	#NULL!	0	#NULL!	0	#NULL!	0	#NULL!	1	999	12.4	999	0	0	0
IND233-3	1	0.75	2	0	3	DANI	1	TIDAK ADA	2	0	0	0	0	9	65	0	14	0	36.4	0	#NULL!	0	#NULL!	0	#NULL!	0	#NULL!	1	999	9.6	999	0	0	0
IND234-2	1	2	1	1	3	NONPAPUAN	3	TIDAK ADA	2	1	0	0	0	10.5	82.3	0	14	0	36	0	#NULL!	0	#NULL!	0	#NULL!	0	#NULL!	1	999	11.2	999	0	0	0
IND234-4	0	1	1	1	3	NONPAPUAN	3	TIDAK ADA	2	1	0	0	0	99	9999	#NULL!	#NULL!	0	#NULL!	0	#NULL!	0	#NULL!	0	#NULL!	0	#NULL!	#NULL!	#NULL!	#NULL!	#NULL!	#NULL!	#NULL!	#NULL!
IND235-7	1	1.5	2	0	3	BIAK	2	TIDAK ADA	2	1	0	0	0	9	76	0	15	0	36.3	0	#NULL!	0	#NULL!	0	#NULL!	0	#NULL!	1	999	13.8	999	0	0	0
IND237-5	1	2.41667	1	1	3	PANIAI	1	TIDAK ADA	2	1	0	0	0	9.5	88	0	13	0	36.3	0	#NULL!	0	#NULL!	0	#NULL!	0	#NULL!	1	999	9.4	999	0	0	0
IND240-4	1	2	1	1	3	NONPAPUAN	3	TIDAK ADA	2	1	0	0	0	99	9999	0	15	0	#NULL!	0	#NULL!	0	#NULL!	0	#NULL!	0	#NULL!	#NULL!	#NULL!	#NULL!	#NULL!	#NULL!	#NULL!	#NULL!
IND243-2	1	1.91667	1	0	3	SERUI	2	TIDAK ADA	2	1	0	0	0	14.5	91	0	16	0	35.4	0	#NULL!	0	#NULL!	0	#NULL!	0	#NULL!	1	999	12.9	999	0	0	0
IND243-6	0	0.333333	2	0	3	SERUI	2	TIDAK ADA	2	0	0	0	0	99	9999	#NULL!	#NULL!	0	#NULL!	0	#NULL!	0	#NULL!	0	#NULL!	0	#NULL!	#NULL!	#NULL!	#NULL!	#NULL!	#NULL!	#NULL!	#NULL!
IND244-4	0	0.666667	1	0	4	NONPAPUAN	3	TIDAK ADA	2	0	0	0	0	99	9999	#NULL!	#NULL!	0	#NULL!	0	#NULL!	0	#NULL!	0	#NULL!	0	#NULL!	#NULL!	#NULL!	#NULL!	#NULL!	#NULL!	#NULL!	#NULL!
IND247-3	1	3.58333	1	0	3	KAMORO	2	TIDAK ADA	2	1	0	0	0	13	92	0	16	0	36.5	0	#NULL!	0	#NULL!	0	#NULL!	0	#NULL!	1	999	11.5	999	0	0	0
IND248-4	1	2	2	1	3	BIAK	2	TIDAK ADA	2	1	0	0	0	9.5	79	0	14	0	36.1	0	#NULL!	0	#NULL!	0	#NULL!	0	#NULL!	1	999	8.7	999	0	0	0
IND248-5	1	0.75	2	1	3	BIAK	2	TIDAK ADA	2	0	0	0	0	6	61	0	13	0	36	0	#NULL!	0	#NULL!	0	#NULL!	0	#NULL!	#NULL!	#NULL!	#NULL!	#NULL!	#NULL!	#NULL!	#NULL!
IND249-5	1	4	2	1	3	EKARI/MEE	1	TIDAK ADA	2	1	0	0	0	11.5	97	0	16	0	36	0	#NULL!	0	#NULL!	0	#NULL!	0	#NULL!	2	999	11.9	999	0	0	0
IND249-6	1	1.5	1	1	3	EKARI/MEE	1	TIDAK ADA	2	1	0	0	0	10	89	0	15.5	0	36	0	#NULL!	0	#NULL!	0	#NULL!	0	#NULL!	1	999	9.8	999	2	1312.5	0
IND251-3	1	4	1	1	3	PANIAI	1	TIDAK ADA	2	1	0	0	0	12	86	0	#NULL!	0	36.5	1	2640	1	720	1	960	0	#NULL!	1	999	12.9	999	0	0	0
IND253-3	1	2	2	0	3	DAMAL	1	TIDAK ADA	2	1	0	0	0	10	82	0	14	0	36	0	#NULL!	0	#NULL!	0	#NULL!	0	#NULL!	1	999	7.8	999	0	0	0
IND254-4	0	4.41667	1	0	3	NONPAPUAN	3	TIDAK ADA	2	1	0	0	0	99	9999	#NULL!	#NULL!	0	#NULL!	0	#NULL!	0	#NULL!	0	#NULL!	0	#NULL!	#NULL!	#NULL!	#NULL!	#NULL!	#NULL!	#NULL!	#NULL!
IND254-5	1	0.0833333	1	1	3	NONPAPUAN	3	TIDAK ADA	2	0	0	0	0	3.9	51	0	13	0	36	0	#NULL!	0	#NULL!	0	#NULL!	0	#NULL!	9	999	999	999	0	0	0
IND255-2	1	1.16667	2	1	3	EKARI/MEE	1	TIDAK ADA	2	1	0	0	0	9	67	0	14	0	36.1	1	6264	1	456	1	216	0	#NULL!	1	7.2	10.2	29.9	2	14400	0
IND257-5	1	3	2	1	3	KAMORO	2	TIDAK ADA	2	1	0	0	0	13	88	0	14	0	36	1	24	1	360	0	#NULL!	0	#NULL!	1	13.5	10	31.6	2	270	0
IND257-6	1	1.33333	2	1	3	KAMORO	2	TIDAK ADA	2	1	0	0	0	8.5	69.5	0	13	0	37	1	840	1	264	0	#NULL!	0	#NULL!	1	999	8.6	999	0	0	0
IND258-4	1	2.41667	2	0	3	PANIAI	1	TIDAK ADA	2	1	0	0	0	11	90	0	15	0	36.8	0	#NULL!	0	#NULL!	0	#NULL!	0	#NULL!	1	999	12.9	999	0	0	0
IND259-3	1	2	2	0	3	BIAK	2	TIDAK ADA	2	1	0	0	0	10	81	0	15	0	36.9	0	#NULL!	0	#NULL!	0	#NULL!	0	#NULL!	1	999	9.6	999	0	0	0
IND259-4	1	0.75	1	0	3	BIAK	2	TIDAK ADA	2	0	0	0	0	8	69	0	14	0	36.1	0	#NULL!	0	#NULL!	0	#NULL!	0	#NULL!	1	999	9.7	999	0	0	0
IND261-4	1	2	2	1	3	KAMORO	2	TIDAK ADA	2	1	0	0	0	13	83	0	14	0	36.1	0	#NULL!	0	#NULL!	0	#NULL!	0	#NULL!	1	999	12.3	999	0	0	0
IND262-4	1	4	1	0	3	NONPAPUAN	3	TIDAK ADA	2	1	0	0	0	15	94	0	14	0	36.1	0	#NULL!	0	#NULL!	0	#NULL!	0	#NULL!	1	999	11.3	999	0	0	0
IND264-6	1	3	1	0	3	BIAK	2	TIDAK ADA	2	1	0	0	0	11	88.6	0	15	0	36	0	#NULL!	0	#NULL!	0	#NULL!	0	#NULL!	1	999	8.6	999	0	0	0
IND264-7	1	0.916667	1	0	3	BIAK	2	TIDAK ADA	2	0	0	0	0	13.5	69	0	15	0	36.9	1	216	1	144	0	#NULL!	0	#NULL!	1	999	10.7	999	0	0	0
IND265-5	1	2	2	1	3	JAYAPURA	2	TIDAK ADA	2	1	0	0	0	11	94	0	15	0	36.8	0	#NULL!	0	#NULL!	0	#NULL!	0	#NULL!	1	999	10.4	999	0	0	0
IND268-3	1	1.5	1	1	3	KAMORO	2	TIDAK ADA	2	1	0	0	0	10	93	0	13	0	36.8	0	#NULL!	0	#NULL!	0	#NULL!	0	#NULL!	1	999	8.6	999	0	0	0
IND269-2	1	4	2	1	3	BIAK	2	TIDAK ADA	2	1	0	0	0	12.5	89.5	0	13	0	36.8	1	72960	0	#NULL!	0	#NULL!	1	18528	1	999	10.7	999	0	0	0
IND270-6	1	3	1	0	4	KAMORO	2	TIDAK ADA	2	1	0	0	0	7.5	77	0	10	0	36.6	1	3168	1	168	0	#NULL!	0	#NULL!	1	999	9.6	999	2	75	0
IND271-5	1	2.75	2	0	3	NONPAPUAN	3	TIDAK ADA	2	1	0	1	0	10.5	87	0	14.5	0	36.2	1	7680	1	240	1	360	0	#NULL!	1	999	12.9	999	0	0	0
IND272-8	1	4	1	0	3	KAMORO	2	TIDAK ADA	2	1	0	0	0	11.5	68	0	#NULL!	0	36	0	#NULL!	0	#NULL!	0	#NULL!	0	#NULL!	1	999	5.7	999	0	0	0
IND273-6	1	4	2	0	3	BIAK	2	PELAJAR	2	1	0	0	0	13	93	0	16	0	36.2	0	#NULL!	0	#NULL!	0	#NULL!	0	#NULL!	1	999	10.4	999	0	0	0
IND277-3	1	4	1	0	4	KAMORO	2	TIDAK ADA	2	1	0	0	0	16.5	94	0	17	0	36.2	0	#NULL!	0	#NULL!	0	#NULL!	0	#NULL!	1	999	9.9	999	0	0	0
IND280-4	1	3	1	0	3	BIAK	2	TIDAK ADA	2	1	0	0	0	12	107	0	14	0	36.1	1	72	1	144	0	#NULL!	0	#NULL!	1	999	11.9	999	0	0	0
IND281-5	1	2	2	0	3	EKARI/MEE	1	TIDAK ADA	2	1	0	0	0	13	85	0	13	0	36	0	#NULL!	0	#NULL!	0	#NULL!	0	#NULL!	1	999	10.9	999	0	0	0
IND282-3	1	4	2	0	3	JAYAPURA	2	TIDAK ADA	2	1	0	0	0	15	90	0	18	0	36	0	#NULL!	0	#NULL!	0	#NULL!	0	#NULL!	1	999	10.5	999	0	0	0
IND282-4	1	2	1	0	3	JAYAPURA	2	TIDAK ADA	2	1	0	0	0	17	75	0	15	0	36.1	0	#NULL!	0	#NULL!	0	#NULL!	0	#NULL!	1	999	13.6	999	0	0	0
IND286-6	1	4	2	0	3	BIAK	2	TIDAK ADA	2	1	0	0	0	14.5	101	0	#NULL!	0	36.5	0	#NULL!	0	#NULL!	0	#NULL!	0	#NULL!	1	999	11.9	999	0	0	0
IND288-4	1	2.41667	1	0	3	DANI	1	TIDAK ADA	2	1	0	0	0	7	68	0	14	0	36	0	#NULL!	0	#NULL!	0	#NULL!	0	#NULL!	9	999	999	999	0	0	0
IND288-5	1	0.333333	1	0	3	DANI	1	TIDAK ADA	2	0	0	0	0	12	60	0	14	0	36	0	#NULL!	0	#NULL!	0	#NULL!	0	#NULL!	9	999	999	999	0	0	0
IND289-3	1	1	1	1	3	NONPAPUAN	3	TIDAK ADA	2	0	0	0	0	7	70.5	0	15	1	37.3	0	#NULL!	0	#NULL!	0	#NULL!	0	#NULL!	1	999	10.4	999	0	0	0
IND292-7	1	3.5	1	0	3	BIAK	2	TIDAK ADA	2	1	0	0	0	14.5	98	0	17	0	36.5	0	#NULL!	0	#NULL!	0	#NULL!	0	#NULL!	1	999	11.8	999	0	0	0
IND294-3	1	3	2	0	3	BIAK	2	TIDAK ADA	2	1	0	0	0	10.5	125	0	#NULL!	0	#NULL!	1	1368	0	#NULL!	0	#NULL!	0	#NULL!	1	999	13.5	999	0	0	0
IND295-2	1	2.91667	1	1	3	AYAMARU	2	TIDAK ADA	2	1	0	0	0	13	87	0	16	0	35.6	0	#NULL!	0	#NULL!	0	#NULL!	0	#NULL!	1	999	11.2	999	0	0	0
IND296-4	1	1.5	2	1	3	SORONG	2	TIDAK ADA	2	1	0	0	0	8	74	0	15	0	36.1	0	#NULL!	0	#NULL!	0	#NULL!	0	#NULL!	9	999	999	999	0	0	0
IND297-10	1	1	1	0	4	SERUI	2	TIDAK ADA	2	1	0	0	0	7	70	0	14.5	0	36	0	#NULL!	0	#NULL!	0	#NULL!	0	#NULL!	#NULL!	#NULL!	#NULL!	#NULL!	#NULL!	#NULL!	#NULL!
IND298-3	1	4.91667	2	1	3	NONPAPUAN	3	TIDAK ADA	2	1	0	0	0	15.5	100	0	18	0	35.5	1	10200	0	#NULL!	0	#NULL!	0	#NULL!	1	999	12.5	999	0	0	0
IND298-4	1	3.25	1	1	3	NONPAPUAN	3	TIDAK ADA	2	1	0	0	0	13.5	91	0	17	0	35.2	1	6600	1	408	0	#NULL!	0	#NULL!	1	999	10.9	999	0	0	0
IND298-5	1	0.666667	2	1	3	NONPAPUAN	3	TIDAK ADA	2	1	0	0	0	7	66	0	15	0	36.6	0	#NULL!	0	#NULL!	0	#NULL!	0	#NULL!	1	999	10.5	999	0	0	0
IND299-8	1	0.833333	2	0	4	BIAK	2	TIDAK ADA	2	0	0	0	0	9	65	0	14	0	35.8	0	#NULL!	0	#NULL!	0	#NULL!	0	#NULL!	1	999	11.7	999	0	0	0
IND300-7	1	4	1	0	3	NONPAPUAN	3	TIDAK ADA	2	1	0	0	0	14.5	101	0	15	0	36.7	0	#NULL!	0	#NULL!	0	#NULL!	0	#NULL!	1	999	12.5	999	0	0	0
IND300-8	1	2.83333	1	0	3	NONPAPUAN	3	TIDAK ADA	2	1	0	0	0	11.5	93	0	15	0	35.9	0	#NULL!	0	#NULL!	0	#NULL!	0	#NULL!	1	8	12.2	36.4	2	80	0
IND302-4	1	2	1	0	3	NONPAPUAN	3	TIDAK ADA	2	1	0	0	0	10	83	0	15	0	35.8	0	#NULL!	0	#NULL!	0	#NULL!	0	#NULL!	1	999	10.4	999	0	0	0
IND303-5	1	2	2	0	3	NONPAPUAN	3	TIDAK ADA	2	1	0	0	0	9	77	0	15	0	36.1	0	#NULL!	0	#NULL!	0	#NULL!	0	#NULL!	1	999	12.1	999	0	0	0
IND306-6	1	4	1	0	3	EKARI/MEE	1	TIDAK ADA	2	1	0	1	0	15	96	0	15	0	36	0	#NULL!	0	#NULL!	0	#NULL!	0	#NULL!	1	999	9.2	999	0	0	0
IND307-6	1	4	2	1	3	EKARI/MEE	1	TIDAK ADA	2	1	0	0	0	12.5	88	0	13	0	36.2	1	12552	1	5352	1	360	0	#NULL!	1	999	9.4	999	0	0	0
IND307-7	1	3	1	1	3	EKARI/MEE	1	TIDAK ADA	2	1	0	0	0	13	86	0	15	0	36.1	1	22056	1	10224	1	480	0	#NULL!	1	999	8.5	999	0	0	0
IND307-8	0	1	1	1	3	EKARI/MEE	1	TIDAK ADA	2	0	0	0	0	99	9999	#NULL!	#NULL!	0	#NULL!	0	#NULL!	0	#NULL!	0	#NULL!	0	#NULL!	#NULL!	#NULL!	#NULL!	#NULL!	#NULL!	#NULL!	#NULL!
IND308-3	1	0.333333	1	0	3	EKARI/MEE	1	TIDAK ADA	2	0	0	0	0	5	65	0	12.5	0	36	0	#NULL!	0	#NULL!	0	#NULL!	0	#NULL!	1	999	11.8	999	0	0	0
IND310-5	1	4	1	0	3	NONPAPUAN	3	TIDAK ADA	3	1	0	0	0	15	97	0	14	1	36.1	0	#NULL!	0	#NULL!	0	#NULL!	0	#NULL!	1	14.7	13.7	38.6	1	1617	0
IND312-5	1	4.75	2	0	3	NONPAPUAN	3	TIDAK ADA	3	1	0	0	0	14	84	0	17	0	36	0	#NULL!	0	#NULL!	0	#NULL!	0	#NULL!	1	999	12.9	999	0	0	0
IND312-6	1	2.75	1	0	3	NONPAPUAN	3	TIDAK ADA	2	1	0	0	0	11	81	0	16	0	36.2	0	#NULL!	0	#NULL!	0	#NULL!	0	#NULL!	1	999	12	999	0	0	0
IND313-3	1	2	1	0	3	NONPAPUAN	3	TIDAK ADA	2	1	0	0	0	12	82	0	16	0	36.1	0	#NULL!	1	72	0	#NULL!	1	144	3	999	11.5	999	0	0	0
IND314-3	1	3	1	0	3	BIAK	2	TIDAK ADA	2	1	0	0	0	13.5	94	0	15	0	35.9	1	240	1	120	0	#NULL!	0	#NULL!	9	999	999	999	0	0	0
IND316-7	1	3	2	0	3	NONPAPUAN	3	TIDAK ADA	2	1	0	0	0	11.5	90	0	15	0	35	1	792	1	384	0	#NULL!	0	#NULL!	1	999	11.8	999	0	0	0
IND318-6	1	2	2	0	3	NONPAPUAN	3	TIDAK ADA	2	1	0	0	0	10	82	0	16	0	35	1	32832	0	#NULL!	0	#NULL!	0	#NULL!	1	999	12.8	999	0	0	0
IND319-4	1	2	1	0	3	BIAK	2	TIDAK ADA	2	1	0	0	0	11	82	0	15	0	35.2	0	#NULL!	0	#NULL!	0	#NULL!	0	#NULL!	1	999	11.3	999	0	0	0
IND321-3	1	0.416667	2	1	3	BIAK	2	TIDAK ADA	2	0	0	0	0	5.5	61	0	13	0	36.4	0	#NULL!	0	#NULL!	0	#NULL!	0	#NULL!	1	999	12	999	0	0	0
IND325-6	1	2	2	0	3	BIAK	2	TIDAK ADA	2	1	0	0	0	12	85	0	17	0	35	0	#NULL!	0	#NULL!	0	#NULL!	0	#NULL!	1	999	10.1	999	0	0	0
IND327-4	0	4.5	1	1	3	SERUI	2	TIDAK ADA	2	1	0	0	0	99	9999	#NULL!	#NULL!	0	#NULL!	0	#NULL!	0	#NULL!	0	#NULL!	0	#NULL!	#NULL!	#NULL!	#NULL!	#NULL!	#NULL!	#NULL!	#NULL!
IND327-5	0	3	1	1	3	SERUI	2	TIDAK ADA	2	1	0	0	0	99	9999	#NULL!	#NULL!	0	#NULL!	0	#NULL!	0	#NULL!	0	#NULL!	0	#NULL!	#NULL!	#NULL!	#NULL!	#NULL!	#NULL!	#NULL!	#NULL!
IND328-10	1	0.75	2	0	4	BIAK	2	TIDAK ADA	2	0	0	0	0	8	70	0	12	0	36	0	#NULL!	0	#NULL!	0	#NULL!	0	#NULL!	1	999	11.7	999	0	0	0
IND328-9	1	0.583333	1	0	4	BIAK	2	TIDAK ADA	2	0	0	0	0	6.5	68	0	12	0	36.1	0	#NULL!	0	#NULL!	0	#NULL!	0	#NULL!	1	999	9.9	999	0	0	0
IND330-5	1	3	1	0	3	NONPAPUAN	3	TIDAK ADA	2	1	0	0	0	15.5	94	0	15	0	37.2	0	#NULL!	0	#NULL!	0	#NULL!	0	#NULL!	1	999	12.9	999	0	0	0
IND331-4	1	0.166667	1	1	3	NONPAPUAN	3	TIDAK ADA	2	0	0	0	0	5.5	48	0	14	0	36.8	0	#NULL!	0	#NULL!	0	#NULL!	0	#NULL!	1	999	9.4	999	0	0	0
IND335-9	1	3	1	0	3	NONPAPUAN	3	TIDAK ADA	2	1	0	0	0	11	86	0	15	0	36	0	#NULL!	1	288	0	#NULL!	0	#NULL!	1	999	10.7	999	0	0	0
IND336-4	1	4	1	0	3	NONPAPUAN	3	TIDAK ADA	2	1	0	0	0	13	92	0	14	0	36	0	#NULL!	0	#NULL!	0	#NULL!	0	#NULL!	1	999	12.1	999	0	0	0
IND336-5	1	2.5	2	0	3	NONPAPUAN	3	TIDAK ADA	2	1	0	0	0	9	82	0	14	0	37.2	0	#NULL!	0	#NULL!	0	#NULL!	0	#NULL!	1	999	12.3	999	0	0	0
IND337-3	1	3	2	0	3	NONPAPUAN	3	TIDAK ADA	2	1	0	0	0	12.5	90	0	16	0	37.1	0	#NULL!	0	#NULL!	0	#NULL!	0	#NULL!	1	999	14.2	999	0	0	0
IND337-4	1	0.25	2	0	3	NONPAPUAN	3	TIDAK ADA	2	0	0	0	0	7.5	57	0	15.5	0	35.8	0	#NULL!	0	#NULL!	0	#NULL!	0	#NULL!	1	999	10.7	999	0	0	0
IND340-3	1	2.75	2	0	3	NONPAPUAN	3	TIDAK ADA	2	1	0	0	0	10	87	0	#NULL!	0	36.5	0	#NULL!	0	#NULL!	0	#NULL!	0	#NULL!	1	999	12.7	999	0	0	0
IND343-4	1	1.66667	2	0	3	NONPAPUAN	3	TIDAK ADA	2	1	0	0	0	10	82	0	15	0	36.2	1	2688	0	#NULL!	0	#NULL!	0	#NULL!	1	999	9.6	999	0	0	0
IND346-3	0	2	2	0	3	NONPAPUAN	3	TIDAK ADA	2	1	0	0	0	99	9999	#NULL!	#NULL!	0	#NULL!	0	#NULL!	0	#NULL!	0	#NULL!	0	#NULL!	#NULL!	#NULL!	#NULL!	#NULL!	#NULL!	#NULL!	#NULL!
IND348-8	1	1.25	2	0	4	NONPAPUAN	3	PELAJAR	2	1	0	0	0	8.5	99	0	15	0	34.6	0	#NULL!	0	#NULL!	0	#NULL!	0	#NULL!	1	999	10.4	999	0	0	0
IND349-5	1	2	2	1	3	NONPAPUAN	3	TIDAK ADA	2	1	0	0	0	10.5	85	0	16	0	35.5	0	#NULL!	0	#NULL!	0	#NULL!	0	#NULL!	9	999	999	999	0	0	0
IND350-4	1	3.5	1	0	3	NONPAPUAN	3	TIDAK ADA	2	1	0	0	0	14	108	0	15	0	36.1	0	#NULL!	0	#NULL!	0	#NULL!	0	#NULL!	1	999	12.9	999	0	0	0
IND350-5	1	0.916667	1	0	3	NONPAPUAN	3	TIDAK ADA	2	0	0	0	0	10	80	0	12	0	36.9	0	#NULL!	0	#NULL!	0	#NULL!	0	#NULL!	1	999	11.5	999	0	0	0
IND350-6	1	4.41667	2	0	6	NONPAPUAN	3	TIDAK ADA	2	1	0	0	0	14.5	100	0	16	0	36	0	#NULL!	0	#NULL!	0	#NULL!	0	#NULL!	1	999	13.1	999	0	0	0
IND350-7	1	3.16667	2	0	6	NONPAPUAN	3	TIDAK ADA	2	1	0	0	0	13	90.5	0	14.5	0	36.2	0	#NULL!	0	#NULL!	0	#NULL!	0	#NULL!	1	999	13.2	999	0	0	0
IND351-7	1	1.16667	1	0	4	NONPAPUAN	3	TIDAK ADA	2	1	0	0	0	8	70	0	14	0	36.6	0	#NULL!	0	#NULL!	0	#NULL!	0	#NULL!	1	999	12.5	999	0	0	0
IND352-3	1	4	2	0	3	NONPAPUAN	3	TIDAK ADA	3	1	0	0	0	22	101	0	#NULL!	0	36.8	0	#NULL!	0	#NULL!	0	#NULL!	0	#NULL!	1	999	11.8	999	0	0	0
IND355-5	1	4	1	0	3	KAMORO	2	TIDAK ADA	2	1	0	0	0	15	103	0	15	0	36	0	#NULL!	0	#NULL!	0	#NULL!	0	#NULL!	1	999	10.1	999	0	0	0
IND356-5	1	1.58333	1	1	3	NONPAPUAN	3	TIDAK ADA	2	1	0	0	0	10	90	0	16	0	36	0	#NULL!	0	#NULL!	0	#NULL!	0	#NULL!	1	999	11.5	999	0	0	0
IND357-3	1	2	1	1	3	KAMORO	2	TIDAK ADA	2	1	0	0	0	10.5	86.5	0	14	0	36.1	0	#NULL!	0	#NULL!	0	#NULL!	0	#NULL!	1	999	9.9	999	0	0	0
IND357-4	0	0.0833333	2	1	3	KAMORO	2	TIDAK ADA	2	0	0	0	0	99	9999	#NULL!	#NULL!	0	#NULL!	0	#NULL!	0	#NULL!	0	#NULL!	0	#NULL!	#NULL!	#NULL!	#NULL!	#NULL!	#NULL!	#NULL!	#NULL!
IND357-6	1	3	2	1	3	KAMORO	2	TIDAK ADA	2	1	0	0	0	12	89	0	14	0	36.6	1	26688	0	#NULL!	0	#NULL!	0	#NULL!	1	999	10.2	999	2	75	0
IND358-5	1	1.25	1	0	3	NONPAPUAN	3	TIDAK ADA	2	1	0	0	0	7	73.5	0	13	0	36.1	0	#NULL!	0	#NULL!	0	#NULL!	0	#NULL!	1	999	12.4	999	0	0	0
IND359-4	1	4	1	1	3	NONPAPUAN	3	TIDAK ADA	2	1	0	0	0	12.5	85	0	15	0	37.5	1	24	1	840	0	#NULL!	0	#NULL!	1	999	11.6	999	0	0	0
IND359-5	1	2	2	1	3	NONPAPUAN	3	TIDAK ADA	2	1	0	0	0	9	73	0	12	0	36.1	1	17616	0	#NULL!	0	#NULL!	0	#NULL!	1	999	8	999	0	0	0
IND360-3	1	3	2	0	3	KAMORO	2	TIDAK ADA	2	1	0	0	0	11	101	0	17	0	36.1	0	#NULL!	0	#NULL!	0	#NULL!	0	#NULL!	1	999	12.2	999	0	0	0
IND362-4	1	3.5	1	0	4	SORONG	2	TIDAK ADA	2	1	0	0	0	16	87	0	17	0	36	0	#NULL!	0	#NULL!	0	#NULL!	0	#NULL!	1	999	12.8	999	0	0	0
IND363-4	1	3	2	0	3	NONPAPUAN	3	TIDAK ADA	2	1	0	0	0	11.5	75	0	15	0	36	1	576	0	#NULL!	0	#NULL!	0	#NULL!	1	999	13.1	999	0	0	0
IND364-3	1	0.75	2	0	3	NONPAPUAN	3	TIDAK ADA	3	0	0	1	0	6.5	69	0	13.5	0	36	0	#NULL!	0	#NULL!	0	#NULL!	0	#NULL!	1	999	11.1	999	0	0	0
IND365-4	1	1.08333	2	1	3	BIAK	2	TIDAK ADA	2	1	0	0	0	8.5	70	0	15	0	36	0	#NULL!	0	#NULL!	0	#NULL!	0	#NULL!	1	999	11.5	999	0	0	0
IND366-3	1	2.66667	1	1	3	NONPAPUAN	3	TIDAK ADA	2	1	0	0	0	10	97	0	15	0	36.1	0	#NULL!	0	#NULL!	0	#NULL!	0	#NULL!	1	5.9	12.1	39.6	0	0	0
IND368-3	1	1	1	0	3	NONPAPUAN	3	TIDAK ADA	2	1	0	0	0	8	87	0	16	0	36	0	#NULL!	0	#NULL!	0	#NULL!	0	#NULL!	1	999	12	999	0	0	0
IND369-8	1	4	2	1	4	NONPAPUAN	3	TIDAK ADA	2	1	0	0	0	12.5	101	0	16	0	36	0	#NULL!	0	#NULL!	1	1464	0	#NULL!	1	4.4	7.2	22.8	0	0	0
IND371-3	1	1.41667	1	1	3	NONPAPUAN	3	TIDAK ADA	2	1	0	0	0	9.5	82	0	14	0	35.9	0	#NULL!	0	#NULL!	0	#NULL!	0	#NULL!	1	999	12.6	999	0	0	0
IND371-5	0	3	1	1	3	NONPAPUAN	3	TIDAK ADA	2	1	0	0	0	99	9999	#NULL!	#NULL!	0	#NULL!	0	#NULL!	0	#NULL!	0	#NULL!	0	#NULL!	#NULL!	#NULL!	#NULL!	#NULL!	#NULL!	#NULL!	#NULL!
IND372-3	1	1	2	1	3	NONPAPUAN	3	TIDAK ADA	2	1	0	0	0	7.5	67	0	16	0	36	0	#NULL!	0	#NULL!	1	120	0	#NULL!	1	999	11.4	999	0	0	0
IND374-5	1	3	2	1	3	SERUI	2	TIDAK ADA	2	1	0	0	0	12	100.5	0	14	0	36.5	1	2520	1	72	0	#NULL!	1	264	1	999	10.5	999	0	0	0
IND374-6	1	2	2	1	3	SERUI	2	TIDAK ADA	2	1	0	0	0	10.5	86.5	0	14.5	0	36.1	0	#NULL!	0	#NULL!	0	#NULL!	0	#NULL!	1	999	11.2	999	0	0	0
IND375-5	1	1.5	2	1	3	MANOKWARI	2	TIDAK ADA	2	1	0	0	0	9	76	0	14	0	36.1	1	840	0	#NULL!	0	#NULL!	0	#NULL!	1	999	11.2	999	0	0	0
IND377-6	1	1	2	0	3	NONPAPUAN	3	TIDAK ADA	2	1	0	0	0	8	87	0	15	0	36	1	96	1	192	0	#NULL!	0	#NULL!	1	999	11.4	999	0	0	0
IND377-7	0	0.25	1	0	3	NONPAPUAN	3	TIDAK ADA	2	0	0	0	0	99	9999	#NULL!	#NULL!	0	#NULL!	0	#NULL!	0	#NULL!	0	#NULL!	0	#NULL!	#NULL!	#NULL!	#NULL!	#NULL!	#NULL!	#NULL!	#NULL!
IND378-3	1	2	1	1	4	NONPAPUAN	3	TIDAK ADA	2	1	0	0	0	10.5	89	0	14	0	36	1	7656	1	2424	0	#NULL!	0	#NULL!	1	999	14.5	999	0	0	0
IND379-5	1	2.16667	2	1	3	NONPAPUAN	3	TIDAK ADA	3	0	0	0	0	8.5	71	0	14	0	36	0	#NULL!	0	#NULL!	0	#NULL!	0	#NULL!	1	999	10.1	999	0	0	0
IND381-4	1	4.25	1	1	3	NONPAPUAN	3	TIDAK ADA	2	1	0	0	0	15	96	0	14	0	36	0	#NULL!	0	#NULL!	0	#NULL!	0	#NULL!	1	999	11.5	999	0	0	0
IND382-4	1	3.33333	1	1	3	NONPAPUAN	3	TIDAK ADA	3	1	0	0	0	12	91	0	13.5	0	36.5	1	31728	1	480	1	168	0	#NULL!	1	11.7	11.5	35.3	0	0	0
IND383-3	1	1	2	0	3	NONPAPUAN	3	TIDAK ADA	2	1	0	0	0	7	68	0	14	0	36	0	#NULL!	0	#NULL!	0	#NULL!	0	#NULL!	1	999	12.8	999	0	0	0
IND383-5	1	1.33333	1	0	3	NONPAPUAN	3	TIDAK ADA	2	1	0	0	0	8	68	0	14	0	36	0	#NULL!	0	#NULL!	0	#NULL!	0	#NULL!	1	999	10.5	999	0	0	0
IND390-5	1	0.416667	1	0	3	NONPAPUAN	3	TIDAK ADA	2	0	0	0	0	8	64	0	15.5	0	35.8	0	#NULL!	0	#NULL!	0	#NULL!	0	#NULL!	1	999	11.7	999	0	0	0
IND393-6	1	3	2	0	3	NONPAPUAN	3	TIDAK ADA	2	1	0	0	0	11	94	0	15	0	36.2	0	#NULL!	0	#NULL!	0	#NULL!	0	#NULL!	1	999	11.9	999	0	0	0
IND396-6	1	1.33333	2	0	3	EKARI/MEE	1	TIDAK ADA	2	1	0	0	0	10	85	0	14.5	0	36.1	0	#NULL!	1	168	0	#NULL!	0	#NULL!	1	999	9.8	999	0	0	0
IND397-4	1	0.916667	1	1	3	NONPAPUAN	3	TIDAK ADA	2	0	0	0	0	7	67.5	0	13.5	0	36	0	#NULL!	0	#NULL!	0	#NULL!	0	#NULL!	1	999	9	999	0	0	0
IND399-4	1	2.25	2	0	3	NONPAPUAN	3	TIDAK ADA	2	1	0	0	0	12	86	0	15	0	36	1	5112	1	120	1	24	0	#NULL!	1	999	12	999	0	0	0
IND400-5	0	4.58333	1	0	3	NONPAPUAN	3	TIDAK ADA	2	1	0	0	0	99	9999	#NULL!	#NULL!	0	#NULL!	0	#NULL!	0	#NULL!	0	#NULL!	0	#NULL!	#NULL!	#NULL!	#NULL!	#NULL!	#NULL!	#NULL!	#NULL!
IND401-7	1	4	1	0	3	NONPAPUAN	3	TIDAK ADA	2	1	0	0	0	16	97	0	17	0	36.2	0	#NULL!	0	#NULL!	0	#NULL!	0	#NULL!	1	6.8	12.2	37.6	0	0	0
IND403-4	1	0.0833333	1	1	3	NONPAPUAN	3	TIDAK ADA	2	0	0	0	0	4.5	57	0	14	0	37	0	#NULL!	0	#NULL!	0	#NULL!	0	#NULL!	1	999	12.1	999	0	0	0
IND405-6	1	4	2	0	3	NONPAPUAN	3	TIDAK ADA	2	1	0	0	0	14	98	0	17	0	36	0	#NULL!	1	5760	1	3696	0	#NULL!	1	999	12.1	999	0	0	0
IND405-7	1	2	1	0	3	NONPAPUAN	3	TIDAK ADA	2	1	0	0	0	12	62	0	16	0	36	1	5688	1	360	0	#NULL!	0	#NULL!	1	999	11.5	999	0	0	0
IND406-4	1	4	1	1	3	KAMORO	2	PELAJAR	2	1	0	0	0	11.5	83	0	14.5	0	36	0	#NULL!	0	#NULL!	0	#NULL!	0	#NULL!	1	999	12	999	0	0	0
IND406-5	1	2	2	1	3	KAMORO	2	TIDAK ADA	2	1	0	0	0	10	74	0	15	0	36	0	#NULL!	0	#NULL!	0	#NULL!	0	#NULL!	1	999	13.8	999	0	0	0
IND408-3	1	1.41667	1	0	4	AMUNGME	1	TIDAK ADA	2	1	0	0	0	8	73	0	14	0	36	0	#NULL!	0	#NULL!	0	#NULL!	0	#NULL!	1	999	8.7	999	0	0	0
IND410-6	0	4	1	0	3	NONPAPUAN	3	TIDAK ADA	2	1	0	0	0	99	9999	#NULL!	#NULL!	0	#NULL!	0	#NULL!	0	#NULL!	0	#NULL!	0	#NULL!	#NULL!	#NULL!	#NULL!	#NULL!	#NULL!	#NULL!	#NULL!
IND412-5	1	4	1	0	3	NONPAPUAN	3	TIDAK ADA	2	1	0	0	0	14	118	0	18	0	36.1	0	#NULL!	0	#NULL!	0	#NULL!	0	#NULL!	1	999	13.5	999	0	0	0
IND412-6	0	3	2	0	3	NONPAPUAN	3	TIDAK ADA	2	1	0	0	0	99	9999	#NULL!	#NULL!	0	#NULL!	0	#NULL!	0	#NULL!	0	#NULL!	0	#NULL!	#NULL!	#NULL!	#NULL!	#NULL!	#NULL!	#NULL!	#NULL!
IND412-7	1	1.16667	1	0	3	NONPAPUAN	3	TIDAK ADA	2	1	0	0	0	8	78	0	15	0	36	0	#NULL!	0	#NULL!	0	#NULL!	0	#NULL!	1	999	10.8	999	0	0	0
IND413-5	1	2	2	0	4	NONPAPUAN	3	TIDAK ADA	2	1	0	0	0	13	65	0	16	0	36.3	0	#NULL!	0	#NULL!	0	#NULL!	0	#NULL!	1	999	999	999	0	0	0
IND414-5	1	1	2	1	3	BIAK	2	TIDAK ADA	2	1	0	0	0	7	70	0	13	0	36	0	#NULL!	0	#NULL!	0	#NULL!	0	#NULL!	1	999	10.2	999	0	0	0
IND416-4	1	2.16667	1	1	3	NONPAPUAN	3	TIDAK ADA	2	1	0	0	0	10.5	87	0	16	0	36.2	0	#NULL!	0	#NULL!	0	#NULL!	0	#NULL!	1	999	12.2	999	0	0	0
IND416-5	0	0.333333	1	1	3	NONPAPUAN	3	TIDAK ADA	2	0	0	0	0	99	9999	#NULL!	#NULL!	0	#NULL!	0	#NULL!	0	#NULL!	0	#NULL!	0	#NULL!	#NULL!	#NULL!	#NULL!	#NULL!	#NULL!	#NULL!	#NULL!
IND418-3	1	1.66667	1	0	3	NONPAPUAN	3	TIDAK ADA	2	1	0	0	0	10	85	0	15.5	0	36.1	0	#NULL!	0	#NULL!	0	#NULL!	0	#NULL!	1	999	8.3	999	2	150	0
IND420-3	1	1.75	2	0	3	NONPAPUAN	3	TIDAK ADA	3	0	0	0	0	12	85	0	15	0	36.3	0	#NULL!	0	#NULL!	0	#NULL!	0	#NULL!	1	999	12.8	999	0	0	0
IND421-3	1	0.666667	1	0	3	NONPAPUAN	3	TIDAK ADA	3	0	0	0	0	8	62	0	11.5	0	38	0	#NULL!	0	#NULL!	0	#NULL!	0	#NULL!	1	999	12.3	999	0	0	0
IND422-3	1	3.33333	2	0	3	BIAK	2	TIDAK ADA	2	1	0	0	0	11.5	93	0	16	0	36	0	#NULL!	0	#NULL!	0	#NULL!	0	#NULL!	1	999	10.6	999	0	0	0
IND424-3	1	3	1	0	3	NONPAPUAN	3	TIDAK ADA	2	1	0	0	0	13	91	0	17	0	36	0	#NULL!	0	#NULL!	0	#NULL!	0	#NULL!	1	2.4	8.3	27.4	2	5208	0
IND424-5	1	4.66667	2	0	3	NONPAPUAN	3	TIDAK ADA	2	1	0	0	0	12.5	100	0	15	0	36	0	#NULL!	0	#NULL!	0	#NULL!	0	#NULL!	1	999	10.8	999	0	0	0
IND424-6	1	1.25	1	0	3	NONPAPUAN	3	TIDAK ADA	2	1	0	0	0	8.5	72	0	15	0	36	0	#NULL!	0	#NULL!	0	#NULL!	0	#NULL!	1	999	12.3	999	0	0	0
IND425-8	0	1.33333	1	0	3	SORONG	2	TIDAK ADA	2	1	0	0	0	99	9999	#NULL!	#NULL!	0	#NULL!	0	#NULL!	0	#NULL!	0	#NULL!	0	#NULL!	#NULL!	#NULL!	#NULL!	#NULL!	#NULL!	#NULL!	#NULL!
IND426-4	1	4	2	0	4	DAMAL	1	TIDAK ADA	2	1	0	0	0	14.5	96	0	14.5	0	36.6	0	#NULL!	0	#NULL!	0	#NULL!	0	#NULL!	1	4	6.7	21.4	0	0	0
IND426-5	1	2	2	0	4	DAMAL	1	TIDAK ADA	2	1	0	0	0	12.5	78	0	15.5	0	36.6	0	#NULL!	0	#NULL!	0	#NULL!	0	#NULL!	1	5.6	7.4	18.4	2	448	0
IND426-6	0	1	2	0	3	DAMAL	1	TIDAK ADA	2	1	0	0	0	99	9999	#NULL!	#NULL!	0	#NULL!	0	#NULL!	0	#NULL!	0	#NULL!	0	#NULL!	#NULL!	#NULL!	#NULL!	#NULL!	#NULL!	#NULL!	#NULL!
IND428-8	1	2	2	0	3	DAMAL	1	TIDAK ADA	2	1	0	0	0	10.5	69	0	13.5	0	36.7	0	#NULL!	0	#NULL!	0	#NULL!	0	#NULL!	1	9	11.4	39.6	0	0	0
IND429-2	1	3.41667	2	1	3	DAMAL	1	TIDAK ADA	2	1	0	0	0	15	81.5	0	16	0	36.1	0	#NULL!	0	#NULL!	0	#NULL!	0	#NULL!	1	7.3	8.1	30.6	0	0	0
IND432-4	1	1.58333	1	0	3	DAMAL	1	TIDAK ADA	2	1	0	0	0	10.5	75	0	#NULL!	0	36	0	#NULL!	0	#NULL!	1	1344	0	#NULL!	1	999	11.8	999	0	0	0
IND435-5	1	1	2	0	3	DAMAL	1	TIDAK ADA	2	1	0	0	0	8	72	0	10	0	36.2	0	#NULL!	0	#NULL!	1	72	0	#NULL!	1	999	9.9	999	0	0	0
IND437-3	1	3.5	2	0	3	DAMAL	1	TIDAK ADA	2	1	0	0	0	15.5	98	0	16	0	36.5	0	#NULL!	0	#NULL!	0	#NULL!	0	#NULL!	1	999	10.7	999	0	0	0
IND440-4	1	2	1	1	4	DAMAL	1	TIDAK ADA	2	1	0	0	0	12.5	75	0	15	0	36	0	#NULL!	0	#NULL!	0	#NULL!	0	#NULL!	1	999	11.6	999	0	0	0
IND448-3	1	3	2	0	3	DAMAL	1	TIDAK ADA	1	1	0	0	0	16	98	0	#NULL!	0	36	0	#NULL!	0	#NULL!	0	#NULL!	0	#NULL!	1	999	9.9	999	1	15900	0
IND449-3	1	3	2	0	3	DAMAL	1	TIDAK ADA	2	1	0	0	0	11	90	0	15	0	35.9	0	#NULL!	0	#NULL!	0	#NULL!	0	#NULL!	1	999	10.9	999	0	0	0
IND451-3	1	4	1	1	3	NONPAPUAN	3	PELAJAR	2	1	0	0	0	14	91	0	#NULL!	0	36.1	0	#NULL!	0	#NULL!	0	#NULL!	0	#NULL!	1	999	12.4	999	0	0	0
IND452-7	1	2	2	1	3	NONPAPUAN	3	TIDAK ADA	2	1	0	0	0	10	90	0	15.5	0	36	0	#NULL!	0	#NULL!	0	#NULL!	0	#NULL!	1	999	10.8	999	0	0	0
IND454-3	1	1.66667	2	1	3	NONPAPUAN	3	TIDAK ADA	2	1	0	0	0	8	75	0	12.5	0	36	0	#NULL!	0	#NULL!	0	#NULL!	0	#NULL!	1	999	13	999	0	0	0
IND455-4	1	0.416667	2	1	3	NONPAPUAN	3	TIDAK ADA	2	0	0	0	0	7	60	0	15.5	0	36.8	0	#NULL!	0	#NULL!	0	#NULL!	0	#NULL!	1	999	12.8	999	0	0	0
IND456-3	1	0.416667	1	1	3	NONPAPUAN	3	TIDAK ADA	2	0	0	0	0	12	65	0	14.5	0	36	0	#NULL!	0	#NULL!	0	#NULL!	0	#NULL!	1	999	13.7	999	0	0	0
IND457-7	1	0.416667	1	0	3	NONPAPUAN	3	TIDAK ADA	2	0	0	0	0	8	64	0	16	0	36	0	#NULL!	0	#NULL!	0	#NULL!	0	#NULL!	#NULL!	#NULL!	#NULL!	#NULL!	#NULL!	#NULL!	#NULL!
IND458-2	1	1.41667	1	1	3	NONPAPUAN	3	TIDAK ADA	2	1	0	0	0	9	98	0	16	0	36	0	#NULL!	0	#NULL!	0	#NULL!	0	#NULL!	1	999	9.4	999	0	0	0
IND459-5	1	0.416667	1	0	3	NONPAPUAN	3	TIDAK ADA	2	1	0	0	0	7.5	64	0	16	0	36	0	#NULL!	0	#NULL!	0	#NULL!	0	#NULL!	9	999	999	999	0	0	0
IND460-3	0	0.416667	2	1	3	NONPAPUAN	3	TIDAK ADA	2	0	0	0	0	99	9999	#NULL!	#NULL!	0	#NULL!	0	#NULL!	0	#NULL!	0	#NULL!	0	#NULL!	#NULL!	#NULL!	#NULL!	#NULL!	#NULL!	#NULL!	#NULL!
IND463-6	1	3.41667	2	1	3	NONPAPUAN	3	TIDAK ADA	2	1	0	0	0	11	87.5	0	14	0	36	0	#NULL!	0	#NULL!	0	#NULL!	0	#NULL!	1	999	11.2	999	2	862.5	0
IND465-4	1	2.5	1	1	4	NONPAPUAN	3	TIDAK ADA	2	1	0	0	0	13.5	88.3	0	15	0	36.1	0	#NULL!	0	#NULL!	0	#NULL!	0	#NULL!	1	999	12.4	999	0	0	0
IND468-5	1	4	2	0	4	NONPAPUAN	3	TIDAK ADA	2	1	0	0	0	10.5	90	0	12	0	36.1	0	#NULL!	0	#NULL!	0	#NULL!	0	#NULL!	1	999	11.7	999	0	0	0
IND469-3	0	3	1	1	3	SORONG	2	TIDAK ADA	2	1	0	0	0	99	9999	#NULL!	#NULL!	0	#NULL!	0	#NULL!	0	#NULL!	0	#NULL!	0	#NULL!	#NULL!	#NULL!	#NULL!	#NULL!	#NULL!	#NULL!	#NULL!
IND469-4	0	1.58333	1	1	3	SORONG	2	TIDAK ADA	2	1	0	0	0	99	9999	#NULL!	#NULL!	0	#NULL!	0	#NULL!	0	#NULL!	0	#NULL!	0	#NULL!	#NULL!	#NULL!	#NULL!	#NULL!	#NULL!	#NULL!	#NULL!
IND470-3	1	4.75	1	1	3	NONPAPUAN	3	PELAJAR	2	1	0	1	0	16.5	153	0	17	0	35.8	0	#NULL!	0	#NULL!	0	#NULL!	0	#NULL!	1	999	12.4	999	0	0	0
IND471-5	1	2.41667	2	1	3	NONPAPUAN	3	TIDAK ADA	2	1	0	0	0	12.5	92	0	16	0	35.8	0	#NULL!	0	#NULL!	0	#NULL!	0	#NULL!	1	999	12	999	0	0	0
IND474-5	1	4	2	1	3	NONPAPUAN	3	PELAJAR	2	1	0	0	0	14	95.5	0	16	0	36	0	#NULL!	0	#NULL!	0	#NULL!	0	#NULL!	1	999	10.5	999	0	0	0
IND475-5	1	3	2	1	3	NONPAPUAN	3	TIDAK ADA	3	1	0	0	0	12	90	0	13.5	0	36	0	#NULL!	0	#NULL!	0	#NULL!	0	#NULL!	1	999	12	999	0	0	0
IND476-4	1	2.5	2	0	4	DANI	1	TIDAK ADA	2	1	0	0	0	12.5	82	0	14	0	36	0	#NULL!	0	#NULL!	0	#NULL!	0	#NULL!	1	9.3	8.9	28.3	1	139.5	0
IND478-3	1	4	2	0	3	DANI	1	TIDAK ADA	2	1	0	0	0	16.5	94.5	0	#NULL!	0	36.3	0	#NULL!	0	#NULL!	0	#NULL!	0	#NULL!	1	999	11.8	999	1	75	37.5
IND479-3	1	4.5	2	0	3	DANI	1	TIDAK ADA	2	1	0	0	0	14.5	94	0	15	0	36	0	#NULL!	0	#NULL!	0	#NULL!	0	#NULL!	1	10.2	10.1	29	2	2142	0
IND480-6	1	0.333333	1	0	3	DANI	1	TIDAK ADA	2	0	0	0	0	6.5	59	0	16	0	36	0	#NULL!	0	#NULL!	0	#NULL!	0	#NULL!	1	999	12.2	999	0	0	0
IND481-6	1	1.83333	1	1	3	FAK-FAK	2	TIDAK ADA	2	1	0	0	0	11	82	0	16	0	36	1	3264	0	#NULL!	0	#NULL!	0	#NULL!	1	999	11.6	999	0	0	0
IND482-6	1	2	1	1	3	KAMORO	2	TIDAK ADA	2	1	0	0	0	8.5	89	0	15	0	36	0	#NULL!	0	#NULL!	0	#NULL!	0	#NULL!	1	999	10.3	999	2	300	0
IND483-6	1	1.66667	2	0	3	DANI	1	TIDAK ADA	1	1	0	0	0	9	98	0	15	0	36	0	#NULL!	0	#NULL!	0	#NULL!	0	#NULL!	1	999	11.1	999	0	0	0
IND486-4	1	4	1	0	3	BIAK	2	TIDAK ADA	2	1	0	0	0	14	101.8	0	16	0	36	0	#NULL!	0	#NULL!	0	#NULL!	0	#NULL!	3	999	10.1	999	0	0	0
IND486-5	1	4	1	0	3	BIAK	2	TIDAK ADA	2	1	0	0	0	14	101	0	16	0	36	0	#NULL!	0	#NULL!	0	#NULL!	0	#NULL!	3	3.7	10.4	30.2	5	888	0
IND487-4	1	0.666667	2	0	3	NONPAPUAN	3	TIDAK ADA	2	0	0	0	0	8	70	0	16	0	36	0	#NULL!	0	#NULL!	0	#NULL!	0	#NULL!	1	999	11.4	999	0	0	0
IND489-4	1	1	1	0	4	DANI	1	TIDAK ADA	2	0	0	0	0	16	90	0	17	0	36.1	0	#NULL!	0	#NULL!	0	#NULL!	0	#NULL!	1	999	9.8	999	2	600	0
IND490-4	1	2.66667	1	0	3	NONPAPUAN	3	TIDAK ADA	3	1	0	0	0	9.5	86	0	14	0	36.5	0	#NULL!	0	#NULL!	0	#NULL!	0	#NULL!	1	999	12.1	999	0	0	0
IND491-3	1	3	2	1	3	PANIAI	1	TIDAK ADA	2	1	0	0	0	14.5	90.5	0	17	0	36	0	#NULL!	1	48	0	#NULL!	0	#NULL!	1	999	12.4	999	0	0	0
IND491-4	1	1.25	1	1	3	PANIAI	1	TIDAK ADA	2	1	0	0	0	12.5	73	0	16	0	36	0	#NULL!	0	#NULL!	0	#NULL!	0	#NULL!	1	999	12	999	0	0	0
IND492-5	1	1.5	1	0	3	EKARI/MEE	1	TIDAK ADA	2	0	0	0	0	12	83	0	17	0	36.1	1	216	1	5184	1	744	0	#NULL!	1	999	9.8	999	0	0	0
IND495-6	1	3.5	1	0	3	DANI	1	TIDAK ADA	2	1	0	0	0	17	100	0	18	0	36.3	0	#NULL!	0	#NULL!	0	#NULL!	0	#NULL!	1	7.5	10.7	29.4	1	32700	0
IND495-7	1	3.5	2	0	3	DANI	1	TIDAK ADA	1	1	0	0	0	17	100	0	18	0	36.4	0	#NULL!	0	#NULL!	0	#NULL!	0	#NULL!	1	999	17.2	999	0	0	0
IND496-5	1	2	2	1	3	DANI	1	TIDAK ADA	1	1	0	0	0	11	87	0	15	0	36	0	#NULL!	0	#NULL!	0	#NULL!	0	#NULL!	1	999	9.7	999	2	1050	0
IND497-4	1	3	1	0	3	DANI	1	TIDAK ADA	2	1	0	0	0	14	97	0	17	0	36.2	0	#NULL!	0	#NULL!	0	#NULL!	0	#NULL!	1	999	8.5	999	0	0	0
IND497-7	0	1	2	0	3	DANI	1	TIDAK ADA	2	1	0	0	0	99	9999	#NULL!	#NULL!	0	#NULL!	0	#NULL!	0	#NULL!	0	#NULL!	0	#NULL!	#NULL!	#NULL!	#NULL!	#NULL!	#NULL!	#NULL!	#NULL!
IND499-4	1	2	1	0	3	JAYAPURA	2	TIDAK ADA	2	1	0	0	0	10.5	83	0	15	0	36.2	0	#NULL!	0	#NULL!	0	#NULL!	0	#NULL!	1	999	10.4	999	0	0	0
IND500-6	0	3	1	1	3	SERUI	2	TIDAK ADA	2	1	0	0	0	99	9999	#NULL!	#NULL!	0	#NULL!	0	#NULL!	0	#NULL!	0	#NULL!	0	#NULL!	#NULL!	#NULL!	#NULL!	#NULL!	#NULL!	#NULL!	#NULL!
IND500-7	0	2	2	1	3	SERUI	2	TIDAK ADA	2	1	0	0	0	99	9999	#NULL!	#NULL!	0	#NULL!	0	#NULL!	0	#NULL!	0	#NULL!	0	#NULL!	#NULL!	#NULL!	#NULL!	#NULL!	#NULL!	#NULL!	#NULL!
IND500-8	1	1	2	1	3	SERUI	2	TIDAK ADA	2	1	0	0	0	7.5	68	0	13	0	36.1	1	480	0	#NULL!	0	#NULL!	0	#NULL!	1	999	10.6	999	0	0	0
IND501-4	1	4	2	0	3	NONPAPUAN	3	TIDAK ADA	2	1	0	0	0	14.5	95	0	17	0	35.1	0	#NULL!	0	#NULL!	0	#NULL!	0	#NULL!	1	999	11.7	999	0	0	0
IND502-4	1	1.5	1	0	3	NONPAPUAN	3	TIDAK ADA	3	1	0	0	0	9	80	0	13	0	37	1	23784	1	72	0	#NULL!	0	#NULL!	1	999	9.4	999	2	3825	0
IND503-4	1	1.91667	1	0	3	NONPAPUAN	3	TIDAK ADA	2	1	0	0	0	9	88	0	14	0	35.9	0	#NULL!	0	#NULL!	0	#NULL!	0	#NULL!	1	999	10.2	999	0	0	0
IND503-5	1	0.75	1	0	3	NONPAPUAN	3	TIDAK ADA	2	0	0	0	0	4	66	0	13.5	0	36	0	#NULL!	0	#NULL!	0	#NULL!	0	#NULL!	3	999	10.1	999	0	0	0
IND504-4	1	1.58333	1	0	3	NONPAPUAN	3	TIDAK ADA	2	1	0	0	0	10	79	0	15	0	35.9	0	#NULL!	0	#NULL!	0	#NULL!	0	#NULL!	1	999	9.9	999	0	0	0
IND505-3	1	3.75	2	0	3	NONPAPUAN	3	TIDAK ADA	3	1	0	0	0	12.5	92	0	15	0	36	0	#NULL!	0	#NULL!	0	#NULL!	0	#NULL!	1	999	12.2	999	0	0	0
IND507-5	0	3.5	2	0	3	NONPAPUAN	3	TIDAK ADA	2	1	0	0	0	99	9999	#NULL!	#NULL!	0	#NULL!	0	#NULL!	0	#NULL!	0	#NULL!	0	#NULL!	#NULL!	#NULL!	#NULL!	#NULL!	#NULL!	#NULL!	#NULL!
IND508-7	1	0.5	1	1	4	NONPAPUAN	3	TIDAK ADA	2	1	0	0	0	7	66	0	16	0	36	0	#NULL!	0	#NULL!	0	#NULL!	0	#NULL!	9	999	999	999	0	0	0
IND509-7	1	4	1	1	4	AMUNGME	1	TIDAK ADA	2	1	0	0	0	15	93	0	15	0	36	0	#NULL!	0	#NULL!	1	1008	0	#NULL!	1	999	10.1	999	0	0	0
IND509-8	1	0.666667	2	1	4	AMUNGME	1	TIDAK ADA	2	0	0	0	0	7	60	0	13	0	36.2	0	#NULL!	0	#NULL!	1	24	0	#NULL!	1	999	8.3	999	0	0	0
IND510-4	1	4	1	0	3	AMUNGME	1	TIDAK ADA	2	1	0	0	0	17	100	0	18	0	36.3	0	#NULL!	0	#NULL!	0	#NULL!	0	#NULL!	1	999	11.7	999	0	0	0
IND510-5	1	2	2	0	3	AMUNGME	1	TIDAK ADA	2	1	0	0	0	14	90	0	17	0	36.3	0	#NULL!	0	#NULL!	0	#NULL!	0	#NULL!	1	999	13.1	999	0	0	0
IND510-6	1	1	1	0	3	AMUNGME	1	TIDAK ADA	2	1	0	0	0	10	76	0	17	0	36.6	1	7224	0	#NULL!	0	#NULL!	0	#NULL!	1	999	11.4	999	0	0	0
IND511-3	1	0.5	2	0	3	BIAK	2	TIDAK ADA	2	1	0	0	0	6	65	0	12.5	0	36.1	0	#NULL!	0	#NULL!	0	#NULL!	0	#NULL!	1	999	11.7	999	0	0	0
IND512-4	1	1.66667	1	0	3	NONPAPUAN	3	TIDAK ADA	2	1	0	1	0	9	80	0	13	1	33	0	#NULL!	0	#NULL!	0	#NULL!	0	#NULL!	1	999	10.6	999	2	5025	0
IND513-3	1	1.75	1	0	3	NONPAPUAN	3	TIDAK ADA	2	1	0	0	0	11	75	0	15	0	36.3	0	#NULL!	0	#NULL!	0	#NULL!	0	#NULL!	1	999	11.5	999	0	0	0
IND514-3	0	3	2	0	3	AMUNGME	1	TIDAK ADA	2	1	0	0	0	99	9999	#NULL!	#NULL!	0	#NULL!	0	#NULL!	0	#NULL!	0	#NULL!	0	#NULL!	#NULL!	#NULL!	#NULL!	#NULL!	#NULL!	#NULL!	#NULL!
IND515-5	1	4	2	0	3	AMUNGME	1	TIDAK ADA	2	1	0	0	0	16.5	101	0	16	0	34.9	1	96	0	#NULL!	0	#NULL!	0	#NULL!	1	999	11.8	999	0	0	0
IND517-6	0	2.41667	2	0	4	NONPAPUAN	3	TIDAK ADA	2	1	0	0	0	99	9999	#NULL!	#NULL!	0	#NULL!	0	#NULL!	0	#NULL!	0	#NULL!	0	#NULL!	#NULL!	#NULL!	#NULL!	#NULL!	#NULL!	#NULL!	#NULL!
IND518-3	1	2.16667	1	1	3	NONPAPUAN	3	TIDAK ADA	2	1	0	0	0	12	87	0	16	0	35	0	#NULL!	0	#NULL!	0	#NULL!	0	#NULL!	1	999	14.8	999	0	0	0
IND519-5	1	4	2	1	3	AMUNGME	1	PELAJAR	2	1	0	0	0	15.5	102	0	15	0	35.8	0	#NULL!	1	192	1	432	0	#NULL!	1	999	10	999	0	0	0
IND519-6	1	4	2	1	3	AMUNGME	1	PELAJAR	2	1	0	0	0	15.5	102	0	15	0	36.8	1	912	1	168	1	408	0	#NULL!	1	999	9.3	999	2	450	0
IND519-8	1	0.666667	1	1	3	AMUNGME	1	TIDAK ADA	2	0	0	0	0	7	67	0	14	0	35.6	0	#NULL!	0	#NULL!	0	#NULL!	0	#NULL!	1	999	10.3	999	0	0	0
IND520-3	1	0.666667	1	0	3	NONPAPUAN	3	TIDAK ADA	2	0	0	0	0	7	60	0	13	0	36.6	0	#NULL!	0	#NULL!	0	#NULL!	0	#NULL!	1	999	13	999	2	26376	0
IND522-5	1	4	2	0	3	AMUNGME	1	TIDAK ADA	2	1	0	0	0	13	97	0	14	0	36.4	0	#NULL!	0	#NULL!	0	#NULL!	0	#NULL!	1	999	9.7	999	2	262.5	0
IND523-6	1	3.75	2	0	3	NONPAPUAN	3	TIDAK ADA	2	1	0	0	0	13.5	95	0	14.5	0	36.1	1	44208	0	#NULL!	0	#NULL!	0	#NULL!	1	999	11.7	999	0	0	0
IND523-8	1	2	2	0	3	NONPAPUAN	3	TIDAK ADA	2	1	0	0	0	11	84.5	0	14	0	36	1	7416	0	#NULL!	0	#NULL!	0	#NULL!	1	999	11.6	999	0	0	0
IND525-3	1	1.16667	1	0	3	SORONG	2	TIDAK ADA	2	1	0	0	0	8	73.5	0	15	0	37	0	#NULL!	0	#NULL!	0	#NULL!	0	#NULL!	3	999	11.1	999	0	0	0
IND528-5	0	4.75	1	0	3	NONPAPUAN	3	TIDAK ADA	2	1	0	0	0	99	9999	#NULL!	#NULL!	0	#NULL!	0	#NULL!	0	#NULL!	0	#NULL!	0	#NULL!	#NULL!	#NULL!	#NULL!	#NULL!	#NULL!	#NULL!	#NULL!
IND529-8	1	3	1	0	3	KAMORO	2	TIDAK ADA	2	1	0	0	0	14	100	0	11	0	36.8	0	#NULL!	0	#NULL!	0	#NULL!	0	#NULL!	1	999	10.4	999	0	0	0
IND530-4	1	2.33333	1	0	4	NONPAPUAN	3	TIDAK ADA	2	1	0	0	0	10.5	88	0	15	0	36.1	0	#NULL!	0	#NULL!	0	#NULL!	0	#NULL!	1	999	12.1	999	0	0	0
IND532-3	1	0.916667	2	1	4	NONPAPUAN	3	TIDAK ADA	3	0	0	0	0	7	9999	0	13	0	36	0	#NULL!	0	#NULL!	0	#NULL!	0	#NULL!	1	999	10.3	999	0	0	0
IND533-4	1	0.583333	2	1	4	NONPAPUAN	3	TIDAK ADA	3	0	0	0	0	7.5	9999	0	16	0	36	0	#NULL!	0	#NULL!	0	#NULL!	0	#NULL!	#NULL!	#NULL!	#NULL!	#NULL!	#NULL!	#NULL!	#NULL!
IND534-8	1	1.41667	1	0	4	BIAK	2	TIDAK ADA	2	1	0	0	0	11	98	0	17	0	36	0	#NULL!	0	#NULL!	0	#NULL!	0	#NULL!	1	999	12.5	999	0	0	0
IND536-5	1	3.5	1	0	3	NONPAPUAN	3	TIDAK ADA	2	1	0	0	0	13	96	0	16	0	36	0	#NULL!	0	#NULL!	0	#NULL!	0	#NULL!	#NULL!	#NULL!	#NULL!	#NULL!	#NULL!	#NULL!	#NULL!
IND537-3	1	2.75	1	1	3	NONPAPUAN	3	TIDAK ADA	2	1	0	0	0	11	90	0	15	0	36.1	0	#NULL!	0	#NULL!	0	#NULL!	0	#NULL!	3	999	8.4	999	0	0	0
IND537-4	1	0.75	2	1	3	NONPAPUAN	3	TIDAK ADA	2	1	0	0	0	10	70	0	17	0	36.4	0	#NULL!	0	#NULL!	0	#NULL!	0	#NULL!	1	999	13.8	999	0	0	0
IND539-4	1	3	1	0	3	KAMORO	2	TIDAK ADA	2	1	0	0	0	12	98	0	14	0	38	0	#NULL!	0	#NULL!	0	#NULL!	0	#NULL!	1	999	6.3	999	1	18187.5	0
IND539-5	1	2	2	0	3	KAMORO	2	TIDAK ADA	2	1	0	0	0	11	61	0	13	0	36.1	0	#NULL!	0	#NULL!	0	#NULL!	0	#NULL!	1	999	8	999	0	0	0
IND539-6	1	0.25	1	0	3	KAMORO	2	TIDAK ADA	2	0	0	0	0	8	58	0	14	0	36.6	0	#NULL!	0	#NULL!	0	#NULL!	0	#NULL!	1	999	9	999	2	600	0
IND540-3	1	4	2	1	3	NONPAPUAN	3	TIDAK ADA	2	1	0	0	0	14.5	96	0	17	0	35.5	0	#NULL!	0	#NULL!	0	#NULL!	0	#NULL!	1	999	8.6	999	0	0	0
IND540-4	1	2	2	1	3	NONPAPUAN	3	TIDAK ADA	2	1	0	0	0	10	82	0	15	0	36.5	0	#NULL!	0	#NULL!	0	#NULL!	0	#NULL!	1	999	10.7	999	0	0	0
IND548-4	0	3	2	0	3	NONPAPUAN	3	TIDAK ADA	2	1	0	0	0	99	9999	#NULL!	#NULL!	0	#NULL!	0	#NULL!	0	#NULL!	0	#NULL!	0	#NULL!	#NULL!	#NULL!	#NULL!	#NULL!	#NULL!	#NULL!	#NULL!
IND549-7	1	0.583333	2	0	4	NONPAPUAN	3	TIDAK ADA	3	0	0	0	0	6.1	61	0	14	0	36	0	#NULL!	0	#NULL!	0	#NULL!	0	#NULL!	1	999	10.6	999	0	0	0
IND551-5	1	2	2	0	3	NONPAPUAN	3	TIDAK ADA	2	1	0	0	0	8.5	75	0	12.5	0	36	0	#NULL!	0	#NULL!	0	#NULL!	0	#NULL!	1	999	12.2	999	0	0	0
IND552-4	1	4.75	1	1	3	NONPAPUAN	3	TIDAK ADA	2	1	0	0	0	15.5	106	0	#NULL!	0	35.8	0	#NULL!	0	#NULL!	0	#NULL!	0	#NULL!	1	999	12.4	999	0	0	0
IND554-4	1	1.41667	1	0	4	MANOKWARI	2	TIDAK ADA	2	1	0	0	0	10	81	0	15	0	36.1	0	#NULL!	0	#NULL!	0	#NULL!	0	#NULL!	1	999	13.1	999	0	0	0
IND555-4	1	3	2	0	3	KAMORO	2	TIDAK ADA	2	1	0	0	0	14.5	96	0	16	0	36.4	0	#NULL!	0	#NULL!	0	#NULL!	0	#NULL!	1	999	6.5	999	0	0	0
IND557-3	1	2.58333	2	0	3	NONPAPUAN	3	TIDAK ADA	2	1	0	1	0	10.5	78.5	0	15	0	36.6	1	264	1	456	0	#NULL!	0	#NULL!	1	999	12.3	999	0	0	0
IND559-8	1	3	2	0	4	SORONG	2	TIDAK ADA	2	1	0	0	0	11	83	0	14	0	36	0	#NULL!	0	#NULL!	0	#NULL!	0	#NULL!	1	999	10	999	0	0	0
IND559-9	1	2	2	0	4	SORONG	2	TIDAK ADA	2	1	0	0	0	11	79	0	15.5	0	36.2	0	#NULL!	0	#NULL!	1	528	0	#NULL!	1	999	11	999	0	0	0
IND560-5	0	4	1	0	3	NONPAPUAN	3	TIDAK ADA	2	1	0	0	0	99	9999	#NULL!	#NULL!	0	#NULL!	0	#NULL!	0	#NULL!	0	#NULL!	0	#NULL!	#NULL!	#NULL!	#NULL!	#NULL!	#NULL!	#NULL!	#NULL!
IND562-4	0	3	1	1	3	NONPAPUAN	3	TIDAK ADA	2	1	0	0	0	99	9999	#NULL!	#NULL!	0	#NULL!	0	#NULL!	0	#NULL!	0	#NULL!	0	#NULL!	#NULL!	#NULL!	#NULL!	#NULL!	#NULL!	#NULL!	#NULL!
IND565-7	1	2	1	0	4	KAMORO	2	TIDAK ADA	2	1	0	0	0	11	81	0	15	0	35.5	1	48	1	96	0	#NULL!	0	#NULL!	1	999	11.7	999	0	0	0
IND565-8	1	1.16667	2	0	4	KAMORO	2	TIDAK ADA	2	1	0	0	0	8.5	68.5	0	15	0	35.9	0	#NULL!	0	#NULL!	0	#NULL!	1	312	1	999	8.3	999	0	0	0
IND566-5	1	1.25	2	1	3	KAMORO	2	TIDAK ADA	2	1	0	0	0	11	80	0	16.5	0	35.9	0	#NULL!	0	#NULL!	0	#NULL!	0	#NULL!	1	999	12.1	999	2	300	0
IND567-3	1	4	2	0	3	NONPAPUAN	3	TIDAK ADA	2	1	0	0	0	18	100	0	18	0	35.6	0	#NULL!	0	#NULL!	0	#NULL!	0	#NULL!	9	999	999	999	#NULL!	#NULL!	#NULL!
IND571-4	1	2.5	1	0	3	NONPAPUAN	3	TIDAK ADA	2	1	0	0	0	14	94	0	16	0	36	1	9432	0	#NULL!	0	#NULL!	0	#NULL!	1	999	11	999	2	7050	0
IND572-6	1	4.5	2	1	3	NONPAPUAN	3	TIDAK ADA	2	1	0	0	0	13.5	100.5	0	15	0	36	0	#NULL!	0	#NULL!	0	#NULL!	0	#NULL!	1	999	10.7	999	0	0	0
IND572-7	1	2	2	1	3	NONPAPUAN	3	TIDAK ADA	2	1	0	0	0	10	83.5	0	14	0	36.2	0	#NULL!	0	#NULL!	0	#NULL!	0	#NULL!	1	999	9.8	999	0	0	0
IND576-6	1	0.416667	2	0	3	SERUI	2	TIDAK ADA	2	0	0	0	0	3.5	45	0	12	0	36.2	0	#NULL!	0	#NULL!	0	#NULL!	0	#NULL!	1	999	10.6	999	0	0	0
IND578-5	1	4	2	0	4	NONPAPUAN	3	TIDAK ADA	2	1	0	0	0	15.5	97	0	18	0	36	0	#NULL!	0	#NULL!	0	#NULL!	0	#NULL!	1	999	14.7	999	0	0	0
IND579-6	0	4	2	0	3	SERUI	2	PELAJAR	2	1	0	0	0	99	9999	#NULL!	#NULL!	0	#NULL!	0	#NULL!	0	#NULL!	0	#NULL!	0	#NULL!	#NULL!	#NULL!	#NULL!	#NULL!	#NULL!	#NULL!	#NULL!
IND580-5	1	3	2	0	3	NONPAPUAN	3	TIDAK ADA	2	1	0	0	0	12	95	0	15	0	36	0	#NULL!	0	#NULL!	0	#NULL!	0	#NULL!	1	999	11.4	999	0	0	0
IND581-4	1	1.41667	2	0	3	SERUI	2	TIDAK ADA	2	1	0	0	0	7.5	77	0	14	0	35	0	#NULL!	0	#NULL!	0	#NULL!	0	#NULL!	1	999	10.8	999	0	0	0
IND582-3	1	1.41667	1	0	3	NONPAPUAN	3	TIDAK ADA	2	1	0	0	0	9	9999	0	15	0	#NULL!	0	#NULL!	0	#NULL!	0	#NULL!	0	#NULL!	1	999	14	999	0	0	0
IND585-6	0	1.41667	2	0	4	NONPAPUAN	3	TIDAK ADA	2	1	0	0	0	99	9999	#NULL!	#NULL!	0	#NULL!	0	#NULL!	0	#NULL!	0	#NULL!	0	#NULL!	#NULL!	#NULL!	#NULL!	#NULL!	#NULL!	#NULL!	#NULL!
IND586-4	1	4.5	1	0	3	NONPAPUAN	3	TIDAK ADA	2	1	0	0	0	15	110	0	15	0	35.9	0	#NULL!	0	#NULL!	0	#NULL!	0	#NULL!	1	999	11.7	999	0	0	0
IND586-5	1	2.5	1	0	3	NONPAPUAN	3	TIDAK ADA	2	1	0	0	0	13	99	0	15	0	36	0	#NULL!	0	#NULL!	0	#NULL!	0	#NULL!	1	999	11.9	999	0	0	0
IND587-3	1	4	1	0	3	NONPAPUAN	3	TIDAK ADA	2	1	0	0	0	15	100	0	17	0	35.4	0	#NULL!	0	#NULL!	0	#NULL!	0	#NULL!	1	999	11.9	999	0	0	0
IND587-4	1	2	1	0	3	NONPAPUAN	3	TIDAK ADA	2	1	0	0	0	9.5	80	0	14	0	35.8	0	#NULL!	0	#NULL!	0	#NULL!	0	#NULL!	1	999	11.5	999	0	0	0
IND588-5	1	0.75	1	0	3	NONPAPUAN	3	TIDAK ADA	2	0	0	1	0	8	70	0	15	0	36.3	0	#NULL!	0	#NULL!	0	#NULL!	0	#NULL!	1	999	11.1	999	0	0	0
IND592-2	1	4	1	0	3	NONPAPUAN	3	TIDAK ADA	2	1	0	0	0	14.5	103	0	16	0	36.1	0	#NULL!	0	#NULL!	0	#NULL!	0	#NULL!	1	999	11.6	999	0	0	0
IND593-3	1	3.5	2	1	3	NONPAPUAN	3	TIDAK ADA	2	1	0	0	0	13	110	0	15	0	35	0	#NULL!	0	#NULL!	0	#NULL!	0	#NULL!	1	8.4	12.8	43.1	0	0	0
IND599-6	1	3.33333	2	0	4	NONPAPUAN	3	TIDAK ADA	2	1	0	0	0	11.5	90	0	16	0	36	0	#NULL!	0	#NULL!	0	#NULL!	0	#NULL!	1	6	11.9	41.7	0	0	0
IND599-7	1	1.25	1	0	4	NONPAPUAN	3	TIDAK ADA	2	1	0	0	0	9	77	0	15	0	36	0	#NULL!	0	#NULL!	0	#NULL!	0	#NULL!	#NULL!	#NULL!	#NULL!	#NULL!	#NULL!	#NULL!	#NULL!
IND601-5	1	1.5	2	0	3	NONPAPUAN	3	TIDAK ADA	2	1	0	0	0	7.5	75	0	15	0	36.7	0	#NULL!	0	#NULL!	0	#NULL!	0	#NULL!	1	999	13.9	999	0	0	0
IND602-3	1	4	1	0	3	AMUNGME	1	TIDAK ADA	2	1	0	1	0	15	92	0	#NULL!	0	36	0	#NULL!	0	#NULL!	0	#NULL!	0	#NULL!	1	4	6.2	20.3	0	0	0
IND602-4	1	1	1	0	3	AMUNGME	1	TIDAK ADA	2	1	0	0	0	10	76	0	14.5	0	36	0	#NULL!	0	#NULL!	0	#NULL!	0	#NULL!	1	999	9.4	999	0	0	0
IND603-4	1	1.5	2	0	3	AMUNGME	1	TIDAK ADA	2	1	0	0	0	9	75	0	15	0	36	0	#NULL!	0	#NULL!	0	#NULL!	0	#NULL!	1	999	12.2	999	0	0	0
IND605-3	1	0.333333	2	0	3	NONPAPUAN	3	TIDAK ADA	2	0	0	0	0	5.5	58	0	24.5	0	36	0	#NULL!	0	#NULL!	0	#NULL!	0	#NULL!	1	999	12.1	999	0	0	0
IND606-4	1	3	1	0	4	NONPAPUAN	3	TIDAK ADA	3	1	0	0	0	13	86	0	17	0	36	0	#NULL!	0	#NULL!	0	#NULL!	0	#NULL!	1	8	12.1	36.9	0	0	0
IND607-3	1	2	1	1	3	KAMORO	2	TIDAK ADA	2	1	0	0	0	12	91	0	15	0	36.5	0	#NULL!	0	#NULL!	0	#NULL!	0	#NULL!	1	999	999	999	0	0	0
IND607-4	1	0.5	1	1	3	KAMORO	2	TIDAK ADA	2	1	0	0	0	99	70	0	14	0	36	0	#NULL!	0	#NULL!	0	#NULL!	0	#NULL!	#NULL!	#NULL!	#NULL!	#NULL!	#NULL!	#NULL!	#NULL!
IND608-4	1	4	2	0	3	NONPAPUAN	3	TIDAK ADA	2	1	0	0	0	13	104	0	15	0	36.2	0	#NULL!	0	#NULL!	0	#NULL!	0	#NULL!	9	999	999	999	#NULL!	#NULL!	#NULL!
IND609-5	1	1.5	1	0	3	NONPAPUAN	3	TIDAK ADA	3	1	0	0	0	11	9999	0	15	0	36.5	1	24	1	24	0	#NULL!	0	#NULL!	#NULL!	#NULL!	#NULL!	#NULL!	#NULL!	#NULL!	#NULL!
IND610-4	1	3	2	0	3	NONPAPUAN	3	TIDAK ADA	3	1	0	0	0	10	93.2	0	14	0	36.8	0	#NULL!	0	#NULL!	0	#NULL!	0	#NULL!	1	6.1	10.9	39.2	0	0	0
IND611-3	1	3.33333	2	0	3	NDUGA	1	TIDAK ADA	2	1	0	0	0	11	86.9	0	14	0	35.5	0	#NULL!	0	#NULL!	0	#NULL!	0	#NULL!	1	8.7	9.7	33.8	1	3132	0
IND611-4	1	1	2	0	3	NDUGA	1	TIDAK ADA	2	1	0	0	0	7.5	69	0	15	0	36.3	1	216	1	48	1	888	0	#NULL!	1	999	9	999	0	0	0
IND612-3	1	3	2	1	3	NONPAPUAN	3	TIDAK ADA	2	1	0	0	0	14	93.9	0	18.5	0	36	0	#NULL!	0	#NULL!	0	#NULL!	0	#NULL!	1	4.4	11.8	40	0	0	0
IND615-5	1	4	2	1	4	NONPAPUAN	3	TIDAK ADA	2	1	0	0	0	11	85	0	15	0	36	0	#NULL!	0	#NULL!	0	#NULL!	0	#NULL!	1	4.7	11.3	35	0	0	0
IND616-7	1	3	1	1	3	NONPAPUAN	3	TIDAK ADA	2	1	0	0	0	99	9999	0	#NULL!	0	#NULL!	0	#NULL!	0	#NULL!	0	#NULL!	0	#NULL!	9	999	999	999	#NULL!	#NULL!	#NULL!
IND617-3	1	4	2	1	3	NONPAPUAN	3	TIDAK ADA	3	1	0	1	0	15.5	103	0	17	0	36	0	#NULL!	0	#NULL!	0	#NULL!	0	#NULL!	1	999	11.5	999	2	2250	0
IND618-5	1	1.16667	2	0	3	NONPAPUAN	3	TIDAK ADA	2	1	0	0	0	8.5	72	0	15	0	36.5	0	#NULL!	0	#NULL!	0	#NULL!	0	#NULL!	1	999	12.7	999	0	0	0
IND620-4	1	3	2	1	3	NONPAPUAN	3	TIDAK ADA	2	1	0	0	0	11	87	0	15	0	36	0	#NULL!	0	#NULL!	0	#NULL!	0	#NULL!	1	5.3	11.5	39.5	2	53	0
IND620-5	1	2	2	1	3	NONPAPUAN	3	TIDAK ADA	2	1	0	0	0	9	82	0	13	0	36	0	#NULL!	0	#NULL!	0	#NULL!	0	#NULL!	1	8.3	11.2	30.1	0	0	0
IND621-6	1	1	1	0	3	NONPAPUAN	3	TIDAK ADA	2	1	0	0	0	7.6	64	0	15	0	36.1	0	#NULL!	0	#NULL!	0	#NULL!	0	#NULL!	9	999	999	999	0	0	0
IND623-4	1	4.41667	2	1	3	NONPAPUAN	3	TIDAK ADA	2	1	0	0	0	13.5	101	0	16	0	36.2	0	#NULL!	0	#NULL!	0	#NULL!	0	#NULL!	1	8.4	11.1	36.2	0	0	0
IND624-3	1	2.25	2	1	3	NONPAPUAN	3	TIDAK ADA	3	1	0	0	0	11	99	0	15	0	36.5	0	#NULL!	0	#NULL!	0	#NULL!	0	#NULL!	1	11.5	11.5	39.3	0	0	0
IND626-4	1	4	2	0	3	NONPAPUAN	3	TIDAK ADA	2	1	0	0	0	16	103	0	#NULL!	0	35	0	#NULL!	0	#NULL!	0	#NULL!	0	#NULL!	1	999	999	999	0	0	0
IND629-3	1	1.16667	2	0	3	NONPAPUAN	3	TIDAK ADA	2	1	0	0	0	9.5	50	0	16	0	35.3	0	#NULL!	0	#NULL!	0	#NULL!	0	#NULL!	1	999	11.3	999	0	0	0
IND630-4	1	4	1	0	3	NONPAPUAN	3	TIDAK ADA	2	1	0	0	0	15	105	0	15	0	36	0	#NULL!	0	#NULL!	0	#NULL!	0	#NULL!	1	4.7	9	27.6	0	0	0
IND631-3	1	1	2	0	3	NONPAPUAN	3	TIDAK ADA	2	1	0	0	0	8	70	0	15	0	36.5	0	#NULL!	0	#NULL!	0	#NULL!	0	#NULL!	1	999	13	999	0	0	0
IND632-2	1	2	1	0	4	NONPAPUAN	3	TIDAK ADA	3	1	0	0	0	13.5	95	0	18	0	35.7	0	#NULL!	0	#NULL!	0	#NULL!	0	#NULL!	9	999	999	999	#NULL!	#NULL!	#NULL!
IND638-4	0	4	1	1	3	NONPAPUAN	3	TIDAK ADA	2	1	0	0	0	99	9999	#NULL!	#NULL!	0	#NULL!	0	#NULL!	0	#NULL!	0	#NULL!	0	#NULL!	#NULL!	#NULL!	#NULL!	#NULL!	#NULL!	#NULL!	#NULL!
IND638-5	0	3	1	1	3	NONPAPUAN	3	TIDAK ADA	2	1	0	0	0	99	9999	#NULL!	#NULL!	0	#NULL!	0	#NULL!	0	#NULL!	0	#NULL!	0	#NULL!	#NULL!	#NULL!	#NULL!	#NULL!	#NULL!	#NULL!	#NULL!
IND640-6	0	2.5	1	0	3	NONPAPUAN	3	TIDAK ADA	2	1	0	0	0	99	9999	#NULL!	#NULL!	0	#NULL!	0	#NULL!	0	#NULL!	0	#NULL!	0	#NULL!	#NULL!	#NULL!	#NULL!	#NULL!	#NULL!	#NULL!	#NULL!
IND642-5	1	2.5	2	1	3	MONI	1	TIDAK ADA	2	1	0	0	0	11.5	88	0	15	0	36.3	0	#NULL!	0	#NULL!	0	#NULL!	0	#NULL!	1	999	10	999	0	0	0
IND642-6	1	0.666667	2	1	3	MONI	1	TIDAK ADA	2	0	0	0	0	6	50	0	16	0	36	0	#NULL!	0	#NULL!	0	#NULL!	0	#NULL!	1	999	10.6	999	0	0	0
IND644-3	1	0.333333	2	1	3	MONI	1	TIDAK ADA	2	0	0	0	0	6	9999	0	14	0	35	0	#NULL!	0	#NULL!	0	#NULL!	0	#NULL!	1	999	11.4	999	0	0	0
IND645-5	1	1.66667	1	0	3	NONPAPUAN	3	TIDAK ADA	2	1	0	0	0	9.5	71	0	15	0	36.8	0	#NULL!	0	#NULL!	0	#NULL!	0	#NULL!	1	999	12.3	999	0	0	0
IND646-3	1	1.16667	2	1	3	NONPAPUAN	3	TIDAK ADA	3	1	0	0	0	8.5	73	0	14	0	36.5	0	#NULL!	0	#NULL!	0	#NULL!	0	#NULL!	1	999	11.3	999	0	0	0
IND647-4	1	4	2	0	3	KAMORO	2	PELAJAR	2	1	0	1	0	15	100	0	14	0	36.1	0	#NULL!	0	#NULL!	0	#NULL!	0	#NULL!	1	999	9.2	999	0	0	0
IND647-5	1	3	2	0	3	KAMORO	2	TIDAK ADA	2	1	0	0	0	10	85	0	12	0	35.5	0	#NULL!	0	#NULL!	0	#NULL!	0	#NULL!	1	16.5	8.7	31.1	1	0	82.5
IND647-6	1	0.5	2	0	3	KAMORO	2	TIDAK ADA	2	0	0	0	0	6	50	0	12.5	0	36.2	0	#NULL!	0	#NULL!	0	#NULL!	0	#NULL!	1	999	11.3	999	0	0	0
IND648-4	1	3	1	1	3	NONPAPUAN	3	TIDAK ADA	2	1	0	0	0	12.5	80	0	17	0	36	0	#NULL!	0	#NULL!	0	#NULL!	0	#NULL!	1	6.6	12.3	38.8	2	396	0
IND650-4	1	0.416667	2	1	4	NONPAPUAN	3	TIDAK ADA	2	0	0	0	0	9	9999	0	13	0	35.5	0	#NULL!	0	#NULL!	0	#NULL!	0	#NULL!	#NULL!	#NULL!	#NULL!	#NULL!	#NULL!	#NULL!	#NULL!
IND651-3	1	1	1	1	3	NONPAPUAN	3	TIDAK ADA	2	1	0	0	0	10	80	0	15.3	0	36	0	#NULL!	0	#NULL!	0	#NULL!	0	#NULL!	1	999	10.6	999	0	0	0
IND654-4	0	4	2	0	3	NDUGA	1	TIDAK ADA	1	1	0	0	0	99	9999	#NULL!	#NULL!	0	#NULL!	0	#NULL!	0	#NULL!	0	#NULL!	0	#NULL!	#NULL!	#NULL!	#NULL!	#NULL!	#NULL!	#NULL!	#NULL!
IND654-5	1	2	1	0	3	NDUGA	1	TIDAK ADA	1	1	0	0	0	10	110	0	14	0	35.9	0	#NULL!	0	#NULL!	0	#NULL!	0	#NULL!	1	7	8.7	30.5	2	280	0
IND655-5	1	3	1	1	4	NDUGA	1	TIDAK ADA	2	1	0	0	0	13.5	92	0	15	0	36.9	0	#NULL!	1	24	1	72	0	#NULL!	1	5.5	13	42	0	0	0
IND655-6	1	0.75	1	1	4	NDUGA	1	TIDAK ADA	2	0	0	0	0	11.5	69	0	16	0	36.3	0	#NULL!	0	#NULL!	0	#NULL!	0	#NULL!	1	999	10.1	999	0	0	0
IND655-7	1	0.166667	1	1	4	NDUGA	1	TIDAK ADA	2	0	0	0	0	7	52	0	14	0	36.6	0	#NULL!	0	#NULL!	0	#NULL!	0	#NULL!	#NULL!	#NULL!	#NULL!	#NULL!	#NULL!	#NULL!	#NULL!
IND655-8	1	3	2	1	4	NDUGA	1	TIDAK ADA	2	1	0	0	0	8.5	89	0	15	0	36	0	#NULL!	0	#NULL!	0	#NULL!	0	#NULL!	1	7.4	12.6	42.2	0	0	0
IND657-3	1	0.25	1	1	3	KAMORO	2	TIDAK ADA	2	0	0	0	0	5	9999	0	14	0	36	0	#NULL!	0	#NULL!	0	#NULL!	0	#NULL!	#NULL!	#NULL!	#NULL!	#NULL!	#NULL!	#NULL!	#NULL!
IND660-4	1	2	1	0	3	NDUGA	1	TIDAK ADA	1	1	0	0	0	10	98	0	14	0	36.8	0	#NULL!	0	#NULL!	0	#NULL!	0	#NULL!	1	999	13.3	999	0	0	0
IND663-6	1	0.416667	2	1	4	KAMORO	2	TIDAK ADA	2	0	0	0	0	5	55	0	12	0	35	0	#NULL!	0	#NULL!	0	#NULL!	0	#NULL!	1	999	14.2	999	0	0	0
IND663-7	1	3	1	1	3	KAMORO	2	TIDAK ADA	2	1	0	0	0	12	92	0	16	0	36	1	192	1	192	0	#NULL!	0	#NULL!	9	999	999	999	#NULL!	#NULL!	#NULL!
IND665-4	1	4	1	0	3	NDUGA	1	TIDAK ADA	2	1	0	0	0	18.5	100	0	16	0	36.2	1	2664	1	1992	1	264	0	#NULL!	1	999	10.2	999	0	0	0
IND665-5	1	2	1	0	3	NDUGA	1	TIDAK ADA	2	1	0	0	0	11.5	80	0	14.5	0	36.5	0	#NULL!	0	#NULL!	0	#NULL!	0	#NULL!	1	7	10.9	34.8	0	0	0
IND665-6	1	0.416667	1	0	3	NDUGA	1	TIDAK ADA	2	1	0	0	0	7.5	73	0	15.5	0	36.6	0	#NULL!	0	#NULL!	0	#NULL!	0	#NULL!	1	999	11.9	999	0	0	0
IND666-4	1	3	2	0	3	NDUGA	1	TIDAK ADA	2	1	0	0	0	13.5	84	0	16	0	36.1	0	#NULL!	1	24	0	#NULL!	0	#NULL!	2	7.3	11.7	38.1	0	0	0
IND666-5	1	0.583333	2	0	3	NDUGA	1	TIDAK ADA	2	1	0	1	0	7	64	0	13.5	1	35.9	0	#NULL!	0	#NULL!	1	312	0	#NULL!	1	999	8.6	999	0	0	0
IND668-10	1	3	1	1	3	KAMORO	2	TIDAK ADA	2	1	0	0	0	10	84	0	14	0	36.7	0	#NULL!	0	#NULL!	0	#NULL!	0	#NULL!	1	11	10.4	32.5	2	24492	0
IND676-8	1	2.58333	1	1	3	KAMORO	2	TIDAK ADA	2	1	0	0	0	11.5	85	0	13	0	36.1	0	#NULL!	0	#NULL!	0	#NULL!	0	#NULL!	1	999	7.5	999	0	0	0
IND677-5	1	2	1	1	3	NONPAPUAN	3	TIDAK ADA	2	1	0	0	0	16	87	0	15	0	36.2	0	#NULL!	0	#NULL!	0	#NULL!	0	#NULL!	1	999	10.7	999	0	0	0
IND678-3	1	4	2	1	3	KAMORO	2	TIDAK ADA	2	1	0	0	0	14	96	0	16	0	36.1	0	#NULL!	0	#NULL!	0	#NULL!	0	#NULL!	1	999	9.5	999	0	0	0
IND678-4	1	2	1	1	3	KAMORO	2	TIDAK ADA	2	1	0	0	0	10	87	0	14	0	36	0	#NULL!	0	#NULL!	0	#NULL!	0	#NULL!	1	999	7.6	999	0	0	0
IND679-4	0	0.5	2	1	4	BIAK	2	TIDAK ADA	2	0	0	0	0	99	9999	#NULL!	#NULL!	0	#NULL!	0	#NULL!	0	#NULL!	0	#NULL!	0	#NULL!	#NULL!	#NULL!	#NULL!	#NULL!	#NULL!	#NULL!	#NULL!
IND681-6	0	4	1	0	4	NONPAPUAN	3	TIDAK ADA	2	1	0	0	0	99	9999	#NULL!	#NULL!	0	#NULL!	0	#NULL!	0	#NULL!	0	#NULL!	0	#NULL!	#NULL!	#NULL!	#NULL!	#NULL!	#NULL!	#NULL!	#NULL!
IND685-2	1	4.08333	1	1	3	MERAUKE	2	TIDAK ADA	2	1	0	0	0	14	99	0	16.5	0	36	0	#NULL!	0	#NULL!	1	960	0	#NULL!	1	999	10.6	999	0	0	0
IND685-3	1	2.5	1	1	3	MERAUKE	2	TIDAK ADA	2	1	0	0	0	12	96	0	16	0	36	0	#NULL!	0	#NULL!	0	#NULL!	0	#NULL!	1	999	10.3	999	0	0	0
IND686-5	1	3.41667	2	1	4	NONPAPUAN	3	TIDAK ADA	2	1	0	0	0	11.5	91	0	13.5	0	36.4	0	#NULL!	0	#NULL!	0	#NULL!	0	#NULL!	1	999	8.8	999	0	0	0
IND687-4	1	3.41667	2	1	3	KAMORO	2	TIDAK ADA	2	1	0	0	0	8	80	0	13	0	36.1	0	#NULL!	0	#NULL!	0	#NULL!	0	#NULL!	1	999	9.1	999	0	0	0
IND688-3	1	2.25	1	1	4	AMUNGME	1	TIDAK ADA	2	1	0	0	0	15	93	0	15	0	36	0	#NULL!	0	#NULL!	0	#NULL!	0	#NULL!	1	999	11.8	999	0	0	0
IND688-4	1	1	2	1	4	AMUNGME	1	TIDAK ADA	2	1	0	0	0	9.1	93	0	14	0	36.1	0	#NULL!	0	#NULL!	0	#NULL!	0	#NULL!	1	999	16	999	0	0	0
IND689-5	1	4	2	0	3	NONPAPUAN	3	PELAJAR	2	1	0	0	0	13	94	0	14	0	36.5	0	#NULL!	0	#NULL!	0	#NULL!	0	#NULL!	1	999	14.3	999	0	0	0
IND690-4	1	2	1	1	3	NONPAPUAN	3	PELAJAR	2	1	0	0	0	12	75	0	13	0	36.1	0	#NULL!	0	#NULL!	0	#NULL!	0	#NULL!	1	999	11.2	999	0	0	0
IND691-6	1	3	2	1	4	NONPAPUAN	3	PELAJAR	2	1	0	0	0	10.5	76	0	14	0	36.3	0	#NULL!	0	#NULL!	0	#NULL!	0	#NULL!	1	999	16.3	999	0	0	0
IND692-6	1	4	2	0	3	NONPAPUAN	3	TIDAK ADA	2	1	0	0	0	15	102	0	14.5	0	36	0	#NULL!	0	#NULL!	0	#NULL!	0	#NULL!	1	999	14	999	0	0	0
IND696-4	1	2	1	1	3	NONPAPUAN	3	TIDAK ADA	2	1	0	0	0	12	85	0	16	0	36	0	#NULL!	0	#NULL!	0	#NULL!	0	#NULL!	1	999	8.8	999	0	0	0
IND697-3	1	0.666667	1	1	3	NONPAPUAN	3	TIDAK ADA	2	0	0	0	0	6	68	0	13	0	35.8	0	#NULL!	0	#NULL!	0	#NULL!	0	#NULL!	#NULL!	#NULL!	12	#NULL!	#NULL!	#NULL!	#NULL!
IND698-5	1	4.5	2	1	3	NONPAPUAN	3	TIDAK ADA	2	1	0	0	0	18	102.5	0	17	0	36.8	0	#NULL!	0	#NULL!	0	#NULL!	0	#NULL!	1	999	12	999	0	0	0
IND700-3	1	3.16667	2	1	3	NONPAPUAN	3	TIDAK ADA	2	1	0	0	0	11	90.5	0	14.5	0	36.8	0	#NULL!	0	#NULL!	0	#NULL!	0	#NULL!	1	999	11.4	999	0	0	0
IND700-4	1	0.75	1	1	3	NONPAPUAN	3	TIDAK ADA	2	0	0	0	0	8.5	78	0	16	0	36	0	#NULL!	0	#NULL!	0	#NULL!	0	#NULL!	1	999	10.9	999	0	0	0
IND701-3	0	4	2	1	3	KAMORO	2	TIDAK ADA	2	1	0	0	0	99	9999	#NULL!	#NULL!	0	#NULL!	0	#NULL!	0	#NULL!	0	#NULL!	0	#NULL!	#NULL!	#NULL!	#NULL!	#NULL!	#NULL!	#NULL!	#NULL!
IND701-4	0	3	1	1	3	KAMORO	2	TIDAK ADA	2	1	0	0	0	99	9999	#NULL!	#NULL!	0	#NULL!	0	#NULL!	0	#NULL!	0	#NULL!	0	#NULL!	#NULL!	#NULL!	#NULL!	#NULL!	#NULL!	#NULL!	#NULL!
IND701-5	1	1	2	1	3	KAMORO	2	TIDAK ADA	2	1	0	0	0	6.5	71	0	13	0	36	0	#NULL!	0	#NULL!	0	#NULL!	0	#NULL!	1	999	9.5	999	0	0	0
IND702-5	0	4	1	1	3	KAMORO	2	TIDAK ADA	2	1	0	0	0	99	9999	#NULL!	#NULL!	0	#NULL!	0	#NULL!	0	#NULL!	0	#NULL!	0	#NULL!	#NULL!	#NULL!	#NULL!	#NULL!	#NULL!	#NULL!	#NULL!
IND702-6	1	3	2	1	3	KAMORO	2	TIDAK ADA	2	1	0	0	0	11.5	94	0	13	0	36	0	#NULL!	0	#NULL!	0	#NULL!	0	#NULL!	1	999	8.2	999	1	300	3450
IND703-4	0	4	1	1	3	KAMORO	2	TIDAK ADA	2	1	0	0	0	99	9999	#NULL!	#NULL!	0	#NULL!	0	#NULL!	0	#NULL!	0	#NULL!	0	#NULL!	#NULL!	#NULL!	#NULL!	#NULL!	#NULL!	#NULL!	#NULL!
IND707-3	1	4	1	1	3	NONPAPUAN	3	TIDAK ADA	2	1	0	0	0	16	104	0	15	0	36.1	0	#NULL!	0	#NULL!	0	#NULL!	0	#NULL!	1	999	11.7	999	0	0	0
IND709-3	1	0.333333	2	1	3	BIAK	2	TIDAK ADA	2	0	0	0	0	5.5	64	0	12	0	36.1	0	#NULL!	0	#NULL!	0	#NULL!	0	#NULL!	9	999	999	999	0	0	0
IND710-3	1	0.75	2	1	3	SARMI	2	TIDAK ADA	2	1	0	0	0	6.5	62	0	13	0	36.1	0	#NULL!	0	#NULL!	0	#NULL!	0	#NULL!	9	999	999	999	0	0	0
IND710-4	0	1.75	1	1	3	SARMI	2	TIDAK ADA	2	1	0	0	0	99	9999	#NULL!	#NULL!	0	#NULL!	0	#NULL!	0	#NULL!	0	#NULL!	0	#NULL!	#NULL!	#NULL!	#NULL!	#NULL!	#NULL!	#NULL!	#NULL!
IND711-5	1	3.33333	1	1	3	NONPAPUAN	3	TIDAK ADA	2	1	0	0	0	13	90	0	14	0	36	0	#NULL!	0	#NULL!	0	#NULL!	0	#NULL!	1	999	11.6	999	0	0	0
IND715-2	1	0.666667	1	1	3	MERAUKE	2	TIDAK ADA	2	0	0	0	0	11	72	0	17	0	36	0	#NULL!	0	#NULL!	0	#NULL!	0	#NULL!	3	999	10	999	0	0	0
IND716-3	0	3.41667	1	0	3	NONPAPUAN	3	TIDAK ADA	2	1	0	0	0	99	9999	#NULL!	#NULL!	0	#NULL!	0	#NULL!	0	#NULL!	0	#NULL!	0	#NULL!	#NULL!	#NULL!	#NULL!	#NULL!	#NULL!	#NULL!	#NULL!
IND718-3	1	1.41667	2	1	3	NONPAPUAN	3	TIDAK ADA	2	1	0	1	0	10.5	77	0	15	0	35.4	0	#NULL!	0	#NULL!	0	#NULL!	0	#NULL!	1	999	9.5	999	0	0	0
IND719-6	0	4.66667	1	1	3	KAMORO	2	TIDAK ADA	2	1	0	0	0	99	9999	#NULL!	#NULL!	0	#NULL!	0	#NULL!	0	#NULL!	0	#NULL!	0	#NULL!	#NULL!	#NULL!	#NULL!	#NULL!	#NULL!	#NULL!	#NULL!
IND719-7	1	3	1	1	3	KAMORO	2	TIDAK ADA	2	1	0	0	0	23.5	132	0	16	0	36.2	0	#NULL!	0	#NULL!	0	#NULL!	0	#NULL!	1	999	7.4	999	0	0	0
IND720-6	0	3	1	0	3	KAMORO	2	TIDAK ADA	2	1	0	0	0	99	9999	#NULL!	#NULL!	0	#NULL!	0	#NULL!	0	#NULL!	0	#NULL!	0	#NULL!	#NULL!	#NULL!	#NULL!	#NULL!	#NULL!	#NULL!	#NULL!
IND721-8	0	4	1	1	3	KAMORO	2	TIDAK ADA	2	1	0	0	0	99	9999	#NULL!	#NULL!	0	#NULL!	0	#NULL!	0	#NULL!	0	#NULL!	0	#NULL!	#NULL!	#NULL!	#NULL!	#NULL!	#NULL!	#NULL!	#NULL!
IND723-4	1	0.5	2	1	3	KAMORO	2	TIDAK ADA	2	0	0	0	0	9.5	60	0	12	0	36.5	0	#NULL!	0	#NULL!	0	#NULL!	0	#NULL!	1	999	8.7	999	1	0	600
IND724-4	1	4.16667	1	1	3	NONPAPUAN	3	PELAJAR	2	1	0	0	0	13	91.5	0	14.5	0	36	0	#NULL!	0	#NULL!	0	#NULL!	0	#NULL!	1	999	12.6	999	0	0	0
IND724-5	1	1	2	1	3	NONPAPUAN	3	TIDAK ADA	2	1	0	0	0	9	70	0	14	0	36	0	#NULL!	0	#NULL!	0	#NULL!	0	#NULL!	1	999	10.3	999	0	0	0
IND725-3	1	1.41667	1	0	3	BIAK	2	TIDAK ADA	2	1	0	0	0	8	85	0	13	0	36	0	#NULL!	0	#NULL!	0	#NULL!	0	#NULL!	1	999	11.9	999	0	0	0
IND728-5	1	0.833333	2	0	3	JAYAPURA	2	TIDAK ADA	2	0	0	0	0	8	62	0	15	0	36	0	#NULL!	0	#NULL!	0	#NULL!	0	#NULL!	1	999	9.3	999	0	0	0
IND730-3	0	0.666667	2	1	3	NONPAPUAN	3	TIDAK ADA	2	0	0	0	0	99	9999	#NULL!	#NULL!	0	#NULL!	0	#NULL!	0	#NULL!	0	#NULL!	0	#NULL!	#NULL!	#NULL!	#NULL!	#NULL!	#NULL!	#NULL!	#NULL!
IND731-5	1	4.41667	2	1	3	NONPAPUAN	3	TIDAK ADA	2	1	0	0	0	14.5	106	0	#NULL!	0	36	0	#NULL!	0	#NULL!	0	#NULL!	0	#NULL!	1	999	12.3	999	0	0	0
IND733-4	1	3	2	1	3	NONPAPUAN	3	TIDAK ADA	2	1	0	0	0	12	87	0	15	0	36	0	#NULL!	0	#NULL!	0	#NULL!	0	#NULL!	1	999	11.4	999	0	0	0
IND733-5	1	0.916667	1	1	3	NONPAPUAN	3	TIDAK ADA	2	1	0	0	0	8.5	68	0	15	0	36.1	0	#NULL!	0	#NULL!	1	480	0	#NULL!	1	999	11.8	999	0	0	0
IND735-6	1	3	2	1	4	NONPAPUAN	3	TIDAK ADA	2	1	0	0	0	12	82	0	17	0	37	0	#NULL!	1	144	0	#NULL!	0	#NULL!	1	999	10.4	999	0	0	0
IND735-7	1	0.0833333	1	1	4	NONPAPUAN	3	TIDAK ADA	2	0	0	0	0	4	60	0	13	0	37	0	#NULL!	0	#NULL!	0	#NULL!	0	#NULL!	#NULL!	#NULL!	#NULL!	#NULL!	#NULL!	#NULL!	#NULL!
IND736-5	1	1.58333	1	1	4	NONPAPUAN	3	TIDAK ADA	3	1	0	0	0	10	98	0	15	0	36.5	0	#NULL!	0	#NULL!	0	#NULL!	0	#NULL!	1	999	11.7	999	0	0	0
IND737-5	1	0.166667	1	1	4	NONPAPUAN	3	TIDAK ADA	2	0	0	0	0	5.5	58	0	15	0	36	0	#NULL!	0	#NULL!	0	#NULL!	0	#NULL!	#NULL!	#NULL!	#NULL!	#NULL!	#NULL!	#NULL!	#NULL!
IND741-6	1	3	1	0	3	AMUNGME	1	TIDAK ADA	2	1	0	0	0	12	88	0	16	0	36	0	#NULL!	0	#NULL!	0	#NULL!	0	#NULL!	1	999	9.7	999	0	0	0
IND741-7	1	1.5	2	0	3	AMUNGME	1	TIDAK ADA	2	1	0	0	0	10	76	0	16	0	36	0	#NULL!	0	#NULL!	0	#NULL!	0	#NULL!	1	999	6.2	999	0	0	0
IND742-4	1	4	2	0	3	AMUNGME	1	TIDAK ADA	2	1	0	0	0	13.5	98	0	15	0	36	0	#NULL!	0	#NULL!	0	#NULL!	0	#NULL!	1	999	6.4	999	1	7500	150
IND744-5	1	1.33333	1	1	4	NONPAPUAN	3	TIDAK ADA	2	1	0	0	0	9	80	0	15	0	36	0	#NULL!	0	#NULL!	0	#NULL!	0	#NULL!	1	999	9.2	999	0	0	0
IND745-8	1	4	2	1	3	KAMORO	2	TIDAK ADA	2	1	0	0	0	36.5	105	0	15	0	36.5	0	#NULL!	0	#NULL!	0	#NULL!	0	#NULL!	1	999	11.5	999	0	0	0
IND746-6	1	4	1	1	3	AMUNGME	1	TIDAK ADA	2	1	0	0	0	12.5	125	0	15	0	36.1	0	#NULL!	0	#NULL!	0	#NULL!	0	#NULL!	1	999	9.9	999	0	0	0
IND747-5	1	0.166667	1	1	3	NONPAPUAN	3	TIDAK ADA	2	0	0	1	0	6	57	0	14	0	36	0	#NULL!	0	#NULL!	0	#NULL!	0	#NULL!	#NULL!	#NULL!	#NULL!	#NULL!	#NULL!	#NULL!	#NULL!
IND749-4	1	3	1	1	3	NONPAPUAN	3	TIDAK ADA	2	1	0	0	0	13	99	0	17	0	36.2	0	#NULL!	0	#NULL!	0	#NULL!	0	#NULL!	1	999	12.2	999	0	0	0
IND750-6	1	3.08333	1	1	3	NONPAPUAN	3	TIDAK ADA	2	1	0	0	0	12	90	0	17	0	36.4	0	#NULL!	0	#NULL!	0	#NULL!	0	#NULL!	1	999	12.3	999	0	0	0
IND751-3	1	1.16667	2	1	3	NONPAPUAN	3	TIDAK ADA	2	1	0	0	0	9.4	88	0	16	0	36.1	0	#NULL!	0	#NULL!	0	#NULL!	0	#NULL!	1	999	10.8	999	0	0	0
IND752-6	1	3	1	1	3	NONPAPUAN	3	TIDAK ADA	2	1	0	0	0	15	100.2	0	15	0	36.2	0	#NULL!	0	#NULL!	0	#NULL!	0	#NULL!	1	8	12.5	37.1	0	0	0
IND755-5	1	2.83333	1	1	3	NONPAPUAN	3	TIDAK ADA	2	1	0	0	0	11	85	0	14	0	36	0	#NULL!	0	#NULL!	0	#NULL!	0	#NULL!	1	999	11.4	999	0	0	0
IND756-4	1	2.5	2	1	3	NONPAPUAN	3	TIDAK ADA	2	1	0	0	0	9.5	74	0	15	0	36.1	0	#NULL!	0	#NULL!	0	#NULL!	0	#NULL!	1	13.3	7.4	23.4	2	10041.5	0
IND757-4	1	1.5	1	1	4	NONPAPUAN	3	TIDAK ADA	2	1	0	0	0	10	81	0	14	0	36	0	#NULL!	0	#NULL!	0	#NULL!	0	#NULL!	1	999	13.4	999	0	0	0
IND759-4	1	4	1	1	3	NONPAPUAN	3	TIDAK ADA	2	1	0	0	0	11.5	130	0	#NULL!	0	36.8	0	#NULL!	0	#NULL!	0	#NULL!	0	#NULL!	1	999	7.5	999	0	0	0
IND759-5	1	1.41667	1	1	3	NONPAPUAN	3	TIDAK ADA	2	1	0	0	0	9.5	99	0	15	0	36.7	0	#NULL!	0	#NULL!	0	#NULL!	0	#NULL!	1	999	8.6	999	0	0	0
IND760-2	1	1.75	1	1	3	NONPAPUAN	3	TIDAK ADA	2	1	0	0	0	9	98	0	14.5	0	36	0	#NULL!	0	#NULL!	0	#NULL!	0	#NULL!	1	999	7.4	999	0	0	0
IND761-4	1	0.75	1	0	4	NONPAPUAN	3	TIDAK ADA	2	0	0	1	0	6	68	0	16	0	36	0	#NULL!	0	#NULL!	0	#NULL!	0	#NULL!	1	999	10.5	999	0	0	0
IND762-3	1	3	1	0	3	NONPAPUAN	3	TIDAK ADA	2	1	0	0	0	10.5	110	0	16	0	36	1	72	0	#NULL!	0	#NULL!	0	#NULL!	1	999	9.5	999	0	0	0
IND762-4	1	0.333333	2	0	3	NONPAPUAN	3	TIDAK ADA	2	0	0	0	0	7.5	60	0	15.5	0	36	0	#NULL!	0	#NULL!	0	#NULL!	0	#NULL!	1	999	12.9	999	0	0	0
IND763-6	1	0.5	2	1	3	NONPAPUAN	3	TIDAK ADA	2	0	0	0	0	6.9	61	0	15	0	36	0	#NULL!	0	#NULL!	0	#NULL!	0	#NULL!	1	999	11.7	999	0	0	0
IND764-6	1	1	1	0	4	NONPAPUAN	3	TIDAK ADA	2	1	0	0	0	8	67	0	14	0	36.2	0	#NULL!	0	#NULL!	0	#NULL!	0	#NULL!	1	999	10.9	999	0	0	0
IND765-4	1	3.08333	2	1	3	NONPAPUAN	3	TIDAK ADA	2	1	0	0	0	11	87	0	15	0	36.3	0	#NULL!	0	#NULL!	0	#NULL!	0	#NULL!	1	5.1	11.3	31.7	0	0	0
IND766-3	1	2.75	1	1	3	NONPAPUAN	3	TIDAK ADA	3	1	0	0	0	10	84	0	14	0	36.4	0	#NULL!	0	#NULL!	0	#NULL!	0	#NULL!	1	8.9	11.9	35.2	0	0	0
IND768-3	1	1.08333	1	0	3	NONPAPUAN	3	TIDAK ADA	2	1	0	0	0	10.5	80	0	17	0	36	0	#NULL!	0	#NULL!	0	#NULL!	0	#NULL!	1	999	9.2	999	0	0	0
IND769-3	1	1.58333	1	1	3	NONPAPUAN	3	TIDAK ADA	2	1	0	0	0	10.5	77	0	15	0	36	0	#NULL!	0	#NULL!	0	#NULL!	0	#NULL!	1	999	10.1	999	0	0	0
IND770-4	0	0.166667	1	0	4	NONPAPUAN	3	TIDAK ADA	2	0	0	0	0	99	9999	#NULL!	#NULL!	0	#NULL!	0	#NULL!	0	#NULL!	0	#NULL!	0	#NULL!	#NULL!	#NULL!	#NULL!	#NULL!	#NULL!	#NULL!	#NULL!
IND771-7	1	1.08333	2	1	4	NONPAPUAN	3	TIDAK ADA	2	1	0	0	0	6	71	0	13	0	36	1	24	0	#NULL!	0	#NULL!	0	#NULL!	1	999	12.4	999	0	0	0
IND772-7	1	2	1	0	3	NONPAPUAN	3	TIDAK ADA	2	1	0	0	0	11	71	0	14	0	36.2	0	#NULL!	0	#NULL!	0	#NULL!	0	#NULL!	1	999	9	999	0	0	0
IND773-3	1	4	1	1	4	NONPAPUAN	3	TIDAK ADA	2	1	0	0	0	16	100	0	17	0	36.2	0	#NULL!	0	#NULL!	0	#NULL!	0	#NULL!	1	999	10.8	999	0	0	0
IND776-10	1	2.25	1	0	3	KAMORO	2	TIDAK ADA	2	1	0	0	0	9.5	79	0	15	0	35.7	0	#NULL!	0	#NULL!	0	#NULL!	0	#NULL!	1	999	5.2	999	0	0	0
IND776-9	1	4	1	0	3	KAMORO	2	TIDAK ADA	2	1	0	0	0	15	99	0	16	0	35.4	1	24	1	48	0	#NULL!	0	#NULL!	1	999	6.2	999	2	900	0
IND777-4	1	4	1	0	3	KAMORO	2	TIDAK ADA	2	1	0	0	0	16	101	0	17	0	36.2	0	#NULL!	0	#NULL!	0	#NULL!	0	#NULL!	9	999	999	999	#NULL!	#NULL!	#NULL!
IND777-5	1	3	2	0	3	KAMORO	2	TIDAK ADA	2	1	0	0	0	11.5	81	0	15	0	35.5	0	#NULL!	0	#NULL!	0	#NULL!	0	#NULL!	1	999	5.2	999	2	22608	0
IND777-6	1	1	1	0	3	KAMORO	2	TIDAK ADA	2	1	0	0	0	99	9999	0	13	0	#NULL!	0	#NULL!	0	#NULL!	0	#NULL!	0	#NULL!	#NULL!	#NULL!	#NULL!	#NULL!	#NULL!	#NULL!	#NULL!
IND779-4	1	4	2	0	3	KAMORO	2	TIDAK ADA	2	1	0	1	0	13	125	#NULL!	13	0	36.6	0	#NULL!	1	48	1	72	0	#NULL!	1	999	7.8	999	0	0	0
IND779-5	1	0.75	1	0	3	KAMORO	2	TIDAK ADA	2	0	0	0	0	8	76	#NULL!	14	0	35.9	0	#NULL!	0	#NULL!	0	#NULL!	0	#NULL!	1	999	9.7	999	0	0	0
IND780-5	1	0.333333	2	0	4	KAMORO	2	TIDAK ADA	2	0	0	0	0	4	9999	0	11	0	36.5	0	#NULL!	0	#NULL!	0	#NULL!	0	#NULL!	1	999	999	999	#NULL!	#NULL!	#NULL!
IND782-8	1	2	2	1	3	KAMORO	2	TIDAK ADA	2	1	0	0	0	13.5	92	0	17	0	37.9	0	#NULL!	1	24	0	#NULL!	0	#NULL!	1	999	8.5	999	2	450	0
IND784-4	1	3	2	1	3	KAMORO	2	TIDAK ADA	2	1	0	0	0	15.5	99	0	15.5	0	36.1	1	1824	1	96	1	72	0	#NULL!	1	999	8.4	999	2	525	37.5
IND784-5	1	2	2	1	3	KAMORO	2	TIDAK ADA	2	1	0	0	0	11	58.5	0	14.5	0	36	0	#NULL!	0	#NULL!	0	#NULL!	0	#NULL!	1	999	9.2	999	2	525	0
IND784-6	1	0.583333	2	1	3	KAMORO	2	TIDAK ADA	2	0	0	0	0	8	9999	0	16	0	37	1	24	0	#NULL!	0	#NULL!	0	#NULL!	1	999	9.4	999	2	112.5	0
IND786-6	1	1.33333	2	1	4	KAMORO	2	TIDAK ADA	2	1	0	0	0	99	9999	0	15	0	36	0	#NULL!	1	72	0	#NULL!	0	#NULL!	#NULL!	#NULL!	#NULL!	#NULL!	#NULL!	#NULL!	#NULL!
IND787-3	1	4	1	0	3	KAMORO	2	TIDAK ADA	2	1	0	0	0	19.5	108	0	15.5	0	37.2	0	#NULL!	0	#NULL!	0	#NULL!	0	#NULL!	1	999	9.8	999	1	787.5	0
IND787-4	1	2.41667	1	0	3	KAMORO	2	TIDAK ADA	2	1	0	1	0	16	101	0	15.2	1	38.3	0	#NULL!	0	#NULL!	0	#NULL!	0	#NULL!	1	999	6.6	999	1	97968	0
IND787-5	1	1.16667	2	0	3	KAMORO	2	TIDAK ADA	2	1	0	0	0	7.5	69	0	14	0	36.1	0	#NULL!	0	#NULL!	0	#NULL!	0	#NULL!	1	999	9.3	999	2	11304	0
IND788-7	1	3	1	0	3	KAMORO	2	TIDAK ADA	2	1	0	0	0	15	100	0	15.5	0	35.8	1	7776	0	#NULL!	1	24	0	#NULL!	1	999	10	999	0	0	0
IND788-8	1	1	2	0	3	KAMORO	2	TIDAK ADA	2	1	0	0	0	9	80	0	13	0	35.4	1	1032	1	24	1	24	0	#NULL!	1	999	9.1	999	0	0	0
IND789-5	1	4	2	1	3	KAMORO	2	TIDAK ADA	2	1	0	1	0	13	93	0	#NULL!	1	38.3	0	#NULL!	0	#NULL!	0	#NULL!	0	#NULL!	1	999	7.3	999	1	64056	0
IND789-6	1	2	2	1	3	KAMORO	2	TIDAK ADA	2	1	0	0	0	10.5	71	0	15	0	35.3	1	48	0	#NULL!	0	#NULL!	0	#NULL!	1	999	6.4	999	1	75	1162.5
IND790-6	1	2	1	1	3	KAMORO	2	TIDAK ADA	2	1	0	1	0	13.5	92.1	0	15	0	36.3	0	#NULL!	0	#NULL!	0	#NULL!	0	#NULL!	1	999	5.1	999	2	5700	37.5
IND791-3	1	4	1	1	3	KAMORO	2	TIDAK ADA	2	1	0	1	0	14	95	0	15	0	36.9	1	216	1	168	0	#NULL!	0	#NULL!	1	999	6.7	999	1	9300	150
IND791-4	1	2	1	1	3	KAMORO	2	TIDAK ADA	2	1	0	1	0	10	85	0	13	0	36.2	0	#NULL!	0	#NULL!	0	#NULL!	0	#NULL!	1	999	6.2	999	1	15600	1050
IND791-5	1	1	2	1	3	KAMORO	2	TIDAK ADA	2	1	0	0	0	8.5	75	0	13	0	35.8	1	192	0	#NULL!	0	#NULL!	0	#NULL!	1	999	10.4	999	1	5850	0
IND792-6	1	4	2	0	3	NONPAPUAN	3	TIDAK ADA	3	1	0	0	0	11	86	0	15	0	35.5	1	912	0	#NULL!	1	144	0	#NULL!	1	999	10.6	999	0	0	0
IND793-5	1	3	2	0	3	KAMORO	2	TIDAK ADA	2	1	0	0	0	11	86	0	13.1	0	36.1	1	8328	1	168	1	120	0	#NULL!	1	999	7.4	999	2	0	0
IND795-10	1	0.25	2	0	4	KAMORO	2	TIDAK ADA	2	0	0	0	0	99	9999	0	12	0	36.7	0	#NULL!	0	#NULL!	0	#NULL!	0	#NULL!	9	999	999	999	0	0	0
IND795-8	1	4	1	0	4	KAMORO	2	TIDAK ADA	2	1	0	0	0	14.5	76	0	16	0	36.4	0	#NULL!	0	#NULL!	0	#NULL!	0	#NULL!	1	999	8	999	2	5475	0
IND795-9	1	3	1	0	4	KAMORO	2	TIDAK ADA	2	1	0	0	0	10	49	0	15	0	35	1	24	0	#NULL!	0	#NULL!	0	#NULL!	1	999	11.7	999	0	0	0
IND796-3	1	2.41667	1	1	3	KAMORO	2	TIDAK ADA	2	1	0	0	0	13.5	99	0	#NULL!	0	37.4	0	#NULL!	0	#NULL!	0	#NULL!	0	#NULL!	1	999	5.7	999	5	16500	3450
IND798-4	1	0.916667	1	0	3	KAMORO	2	TIDAK ADA	2	0	0	0	0	8	9999	0	16	0	35.4	0	#NULL!	0	#NULL!	0	#NULL!	0	#NULL!	1	999	9.8	999	0	0	0
IND799-2	1	3	2	1	3	KAMORO	2	TIDAK ADA	2	1	0	0	0	11	96.1	0	15.2	0	37.3	0	#NULL!	0	#NULL!	0	#NULL!	0	#NULL!	9	999	999	999	1	497376	0

## Sheet: Dictionary
Variable Information
Variable	Position	Label	Measurement Level	Role	Column Width	Alignment	Print Format	Write Format	Missing Values
indid	1	Individual ID @@	Nominal	Input	10	Left	A30	A30
present	2	Present at Survey	Nominal	Input	9	Right	F1	F1
age	3	<none>	Scale	Input	10	Right	F8.2	F8.2
sexB	4	<none>	Nominal	Input	5	Right	F1	F1
bednet	5	<none>	Nominal	Input	8	Right	F1	F1
relat	6	Relationship with Head of House	Nominal	Input	7	Right	F1	F1
suku	7	<none>	Nominal	Input	12	Left	A90	A90
Ethnic	8	<none>	Nominal	Input	10	Right	F8	F8	9
occup	9	Occupation	Nominal	Input	15	Left	A180	A180
pob	11	Place of Birth @	Nominal	Input	5	Right	F1	F1
lowland	12	<none>	Nominal	Input	9	Right	F1	F1
married	13	<none>	Nominal	Input	9	Right	F1	F1
fever1m	14	Fever in last month	Nominal	Input	9	Right	F1	F1
pregnant	15	<none>	Nominal	Input	10	Right	F1	F1
weightB	16	Weight @@	Scale	Input	7	Right	F5.2	F5.2
heightB	17	Height @@	Scale	Input	8	Right	F6.2	F6.2
pregnow	18	Currently Pregnant @	Nominal	Input	9	Right	F1	F1
muac	19	<none>	Scale	Input	7	Right	F5.2	F5.2
fever24	20	Hx of fever in last 24 hrs	Nominal	Input	9	Right	F1	F1
temp	21	Temp @@	Scale	Input	7	Right	F5.2	F5.2
alum	22	Ascaris Lumbricoides	Nominal	Input	6	Right	F1	F1
eggtotalum	23	AL Eggs	Scale	Input	12	Right	F6	F6
trich	24	Trichuria	Nominal	Input	7	Right	F1	F1
eggtottric	25	Trich eggs	Scale	Input	12	Right	F5	F5
hookworm	26	Hookworm	Nominal	Input	10	Right	F1	F1
eggtothw	27	Hoowkworm Eggs	Scale	Input	10	Right	F4	F4
others	28	OtherWorms	Nominal	Input	8	Right	F1	F1
eggtotx	29	Total Eggs	Scale	Input	9	Right	F5	F5
g6pd	30	<none>	Nominal	Input	6	Right	F1	F1
wbc	31	<none>	Scale	Input	7	Right	F5.2	F5.2
Hb	32	<none>	Scale	Input	10	Right	F8.2	F8.2	999.00
hct	33	<none>	Scale	Input	7	Right	F5.2	F5.2
Species	34	Species	Nominal	Input	10	Right	F8	F8
pct	35	Asexual Parasitaemia	Scale	Input	10	Right	F8.2	F8.2
gampct	36	Gam Parasitaemia	Scale	Input	10	Right	F8.2	F8.2
Variables in the working file
